# Supplementary material for: Sleep, evening light exposure and perceived stress in healthy nulliparous women in the third trimester of pregnancy
Source: PLoS One. 2021 Jun 3;16(6):e0252285. doi: 10.1371/journal.pone.0252285 (PMC8174691; doi:10.1371/journal.pone.0252285)
Supplement: S1 Dataset — (XLSX) [file pone.0252285.s001.xlsx]

## Sheet: S1_Dataset_Table 1
Time	Group	Intervention	Education	Economics	Smoking	Number_cigarettes	Alcohol_units	Physical activity_min	Relaxing activity_min	Sum_BIS
1	1	1	1	4	3	0	0	0	0	8
2	1	1	#NULL!	#NULL!	#NULL!	#NULL!	0	15	0	#NULL!
3	1	1	#NULL!	#NULL!	#NULL!	#NULL!	0	30	0	#NULL!
4	1	1	#NULL!	#NULL!	#NULL!	#NULL!	0	15	10	#NULL!
5	1	1	#NULL!	#NULL!	#NULL!	#NULL!	0	15	10	#NULL!
6	1	1	#NULL!	#NULL!	#NULL!	#NULL!	0	20	0	#NULL!
7	1	1	#NULL!	#NULL!	#NULL!	#NULL!	0	60	0	#NULL!
1	1	2	2	4	3	0	0	15	0	8
2	1	2	#NULL!	#NULL!	#NULL!	#NULL!	0	0	0	#NULL!
3	1	2	#NULL!	#NULL!	#NULL!	#NULL!	0	30	0	#NULL!
4	1	2	#NULL!	#NULL!	#NULL!	#NULL!	0	0	0	#NULL!
5	1	2	#NULL!	#NULL!	#NULL!	#NULL!	0	30	0	#NULL!
6	1	2	#NULL!	#NULL!	#NULL!	#NULL!	0	15	0	#NULL!
7	1	2	#NULL!	#NULL!	#NULL!	#NULL!	0	0	0	#NULL!
1	1	2	2	4	3	0	0	0	0	19
2	1	2	#NULL!	#NULL!	#NULL!	#NULL!	0	0	0	#NULL!
3	1	2	#NULL!	#NULL!	#NULL!	#NULL!	0	30	0	#NULL!
4	1	2	#NULL!	#NULL!	#NULL!	#NULL!	0	0	0	#NULL!
5	1	2	#NULL!	#NULL!	#NULL!	#NULL!	0	30	0	#NULL!
6	1	2	#NULL!	#NULL!	#NULL!	#NULL!	0	15	0	#NULL!
7	1	2	#NULL!	#NULL!	#NULL!	#NULL!	0	15	0	#NULL!
1	1	1	2	3	3	0	0	0	0	7
2	1	1	#NULL!	#NULL!	#NULL!	#NULL!	0	0	0	#NULL!
3	1	1	#NULL!	#NULL!	#NULL!	#NULL!	0	0	0	#NULL!
4	1	1	#NULL!	#NULL!	#NULL!	#NULL!	0	0	0	#NULL!
5	1	1	#NULL!	#NULL!	#NULL!	#NULL!	0	50	0	#NULL!
6	1	1	#NULL!	#NULL!	#NULL!	#NULL!	0	0	0	#NULL!
7	1	1	#NULL!	#NULL!	#NULL!	#NULL!	0	0	0	#NULL!
1	1	1	2	4	3	0	0	0	0	12
2	1	1	#NULL!	#NULL!	#NULL!	#NULL!	0	20	0	#NULL!
3	1	1	#NULL!	#NULL!	#NULL!	#NULL!	0	0	0	#NULL!
4	1	1	#NULL!	#NULL!	#NULL!	#NULL!	0	0	0	#NULL!
5	1	1	#NULL!	#NULL!	#NULL!	#NULL!	0	0	0	#NULL!
6	1	1	#NULL!	#NULL!	#NULL!	#NULL!	0	0	0	#NULL!
7	1	1	#NULL!	#NULL!	#NULL!	#NULL!	0	0	0	#NULL!
1	1	1	2	4	3	0	0	0	0	28
2	1	1	#NULL!	#NULL!	#NULL!	#NULL!	0	0	0	#NULL!
3	1	1	#NULL!	#NULL!	#NULL!	#NULL!	0	20	0	#NULL!
4	1	1	#NULL!	#NULL!	#NULL!	#NULL!	0	0	0	#NULL!
5	1	1	#NULL!	#NULL!	#NULL!	#NULL!	0	20	0	#NULL!
6	1	1	#NULL!	#NULL!	#NULL!	#NULL!	0	20	10	#NULL!
7	1	1	#NULL!	#NULL!	#NULL!	#NULL!	0	20	10	#NULL!
1	1	2	2	4	3	0	0	30	0	3
2	1	2	#NULL!	#NULL!	#NULL!	#NULL!	0	40	0	#NULL!
3	1	2	#NULL!	#NULL!	#NULL!	#NULL!	0	30	0	#NULL!
4	1	2	#NULL!	#NULL!	#NULL!	#NULL!	0	60	30	#NULL!
5	1	2	#NULL!	#NULL!	#NULL!	#NULL!	0	30	0	#NULL!
6	1	2	#NULL!	#NULL!	#NULL!	#NULL!	0	20	0	#NULL!
7	1	2	#NULL!	#NULL!	#NULL!	#NULL!	0	120	0	#NULL!
1	1	1	2	3	3	0	0	40	60	14
2	1	1	#NULL!	#NULL!	#NULL!	#NULL!	0	120	60	#NULL!
3	1	1	#NULL!	#NULL!	#NULL!	#NULL!	0	60	30	#NULL!
4	1	1	#NULL!	#NULL!	#NULL!	#NULL!	0	60	120	#NULL!
5	1	1	#NULL!	#NULL!	#NULL!	#NULL!	0	60	120	#NULL!
6	1	1	#NULL!	#NULL!	#NULL!	#NULL!	0	30	120	#NULL!
7	1	1	#NULL!	#NULL!	#NULL!	#NULL!	0	120	60	#NULL!
1	1	1	2	4	3	0	0	30	0	23
2	1	1	#NULL!	#NULL!	#NULL!	#NULL!	0	30	20	#NULL!
3	1	1	#NULL!	#NULL!	#NULL!	#NULL!	0	60	0	#NULL!
4	1	1	#NULL!	#NULL!	#NULL!	#NULL!	0	40	0	#NULL!
5	1	1	#NULL!	#NULL!	#NULL!	#NULL!	0	30	0	#NULL!
6	1	1	#NULL!	#NULL!	#NULL!	#NULL!	0	40	0	#NULL!
7	1	1	#NULL!	#NULL!	#NULL!	#NULL!	0	0	0	#NULL!
1	1	1	2	3	3	0	0	20	0	12
2	1	1	#NULL!	#NULL!	#NULL!	#NULL!	0	0	0	#NULL!
3	1	1	#NULL!	#NULL!	#NULL!	#NULL!	0	30	0	#NULL!
4	1	1	#NULL!	#NULL!	#NULL!	#NULL!	#NULL!	30	0	#NULL!
5	1	1	#NULL!	#NULL!	#NULL!	#NULL!	0	30	0	#NULL!
6	1	1	#NULL!	#NULL!	#NULL!	#NULL!	0	0	0	#NULL!
7	1	1	#NULL!	#NULL!	#NULL!	#NULL!	0	120	0	#NULL!
1	1	2	2	4	3	0	0	0	0	27
2	1	2	#NULL!	#NULL!	#NULL!	#NULL!	0	15	0	#NULL!
3	1	2	#NULL!	#NULL!	#NULL!	#NULL!	0	70	0	#NULL!
4	1	2	#NULL!	#NULL!	#NULL!	#NULL!	0	50	0	#NULL!
5	1	2	#NULL!	#NULL!	#NULL!	#NULL!	0	20	0	#NULL!
6	1	2	#NULL!	#NULL!	#NULL!	#NULL!	0	30	0	#NULL!
7	1	2	#NULL!	#NULL!	#NULL!	#NULL!	0	10	0	#NULL!
1	1	1	2	4	3	0	0	80	40	3
2	1	1	#NULL!	#NULL!	#NULL!	#NULL!	0	50	20	#NULL!
3	1	1	#NULL!	#NULL!	#NULL!	#NULL!	0	50	20	#NULL!
4	1	1	#NULL!	#NULL!	#NULL!	#NULL!	0	0	10	#NULL!
5	1	1	#NULL!	#NULL!	#NULL!	#NULL!	0	90	20	#NULL!
6	1	1	#NULL!	#NULL!	#NULL!	#NULL!	0	75	0	#NULL!
7	1	1	#NULL!	#NULL!	#NULL!	#NULL!	0	150	15	#NULL!
1	1	2	2	4	3	0	0	30	0	13
2	1	2	#NULL!	#NULL!	#NULL!	#NULL!	0	30	0	#NULL!
3	1	2	#NULL!	#NULL!	#NULL!	#NULL!	0	0	75	#NULL!
4	1	2	#NULL!	#NULL!	#NULL!	#NULL!	0	30	0	#NULL!
5	1	2	#NULL!	#NULL!	#NULL!	#NULL!	0	0	0	#NULL!
6	1	2	#NULL!	#NULL!	#NULL!	#NULL!	0	0	0	#NULL!
7	1	2	#NULL!	#NULL!	#NULL!	#NULL!	0	0	0	#NULL!
1	1	2	2	4	3	0	0	40	0	0
2	1	2	#NULL!	#NULL!	#NULL!	#NULL!	0	0	0	#NULL!
3	1	2	#NULL!	#NULL!	#NULL!	#NULL!	0	0	60	#NULL!
4	1	2	#NULL!	#NULL!	#NULL!	#NULL!	0	0	30	#NULL!
5	1	2	#NULL!	#NULL!	#NULL!	#NULL!	0	0	30	#NULL!
6	1	2	#NULL!	#NULL!	#NULL!	#NULL!	0	20	60	#NULL!
7	1	2	#NULL!	#NULL!	#NULL!	#NULL!	0	0	30	#NULL!
1	1	1	2	4	3	0	0	25	0	18
2	1	1	#NULL!	#NULL!	#NULL!	#NULL!	0	100	0	#NULL!
3	1	1	#NULL!	#NULL!	#NULL!	#NULL!	0	20	0	#NULL!
4	1	1	#NULL!	#NULL!	#NULL!	#NULL!	0	100	0	#NULL!
5	1	1	#NULL!	#NULL!	#NULL!	#NULL!	0	50	0	#NULL!
6	1	1	#NULL!	#NULL!	#NULL!	#NULL!	0	0	0	#NULL!
7	1	1	#NULL!	#NULL!	#NULL!	#NULL!	0	0	0	#NULL!
1	1	2	2	4	3	0	0	0	0	9
2	1	2	#NULL!	#NULL!	#NULL!	#NULL!	0	45	0	#NULL!
3	1	2	#NULL!	#NULL!	#NULL!	#NULL!	0	0	0	#NULL!
4	1	2	#NULL!	#NULL!	#NULL!	#NULL!	0	0	0	#NULL!
5	1	2	#NULL!	#NULL!	#NULL!	#NULL!	0	15	0	#NULL!
6	1	2	#NULL!	#NULL!	#NULL!	#NULL!	0	0	0	#NULL!
7	1	2	#NULL!	#NULL!	#NULL!	#NULL!	0	0	0	#NULL!
1	1	1	2	3	3	0	0	0	0	6
2	1	1	#NULL!	#NULL!	#NULL!	#NULL!	0	0	0	#NULL!
3	1	1	#NULL!	#NULL!	#NULL!	#NULL!	0	0	0	#NULL!
4	1	1	#NULL!	#NULL!	#NULL!	#NULL!	0	0	0	#NULL!
5	1	1	#NULL!	#NULL!	#NULL!	#NULL!	0	120	0	#NULL!
6	1	1	#NULL!	#NULL!	#NULL!	#NULL!	0	90	0	#NULL!
7	1	1	#NULL!	#NULL!	#NULL!	#NULL!	0	120	0	#NULL!
1	1	2	2	1	3	0	0	2	0	6
2	1	2	#NULL!	#NULL!	#NULL!	#NULL!	0	10	0	#NULL!
3	1	2	#NULL!	#NULL!	#NULL!	#NULL!	0	2	0	#NULL!
4	1	2	#NULL!	#NULL!	#NULL!	#NULL!	0	10	60	#NULL!
5	1	2	#NULL!	#NULL!	#NULL!	#NULL!	0	3	0	#NULL!
6	1	2	#NULL!	#NULL!	#NULL!	#NULL!	0	2	0	#NULL!
7	1	2	#NULL!	#NULL!	#NULL!	#NULL!	0	0	0	#NULL!
1	1	1	2	1	3	0	0	10	0	24
2	1	1	#NULL!	#NULL!	#NULL!	#NULL!	0	0	30	#NULL!
3	1	1	#NULL!	#NULL!	#NULL!	#NULL!	0	0	20	#NULL!
4	1	1	#NULL!	#NULL!	#NULL!	#NULL!	0	0	0	#NULL!
5	1	1	#NULL!	#NULL!	#NULL!	#NULL!	0	5	0	#NULL!
6	1	1	#NULL!	#NULL!	#NULL!	#NULL!	0	0	0	#NULL!
7	1	1	#NULL!	#NULL!	#NULL!	#NULL!	0	45	0	#NULL!
1	1	2	1	4	3	0	0	30	0	9
2	1	2	#NULL!	#NULL!	#NULL!	#NULL!	0	20	0	#NULL!
3	1	2	#NULL!	#NULL!	#NULL!	#NULL!	0	30	0	#NULL!
4	1	2	#NULL!	#NULL!	#NULL!	#NULL!	0	30	0	#NULL!
5	1	2	#NULL!	#NULL!	#NULL!	#NULL!	0	30	0	#NULL!
6	1	2	#NULL!	#NULL!	#NULL!	#NULL!	0	15	0	#NULL!
7	1	2	#NULL!	#NULL!	#NULL!	#NULL!	0	0	0	#NULL!
1	1	2	2	4	3	0	0	0	0	4
2	1	2	#NULL!	#NULL!	#NULL!	#NULL!	0	0	0	#NULL!
3	1	2	#NULL!	#NULL!	#NULL!	#NULL!	0	0	0	#NULL!
4	1	2	#NULL!	#NULL!	#NULL!	#NULL!	0	0	0	#NULL!
5	1	2	#NULL!	#NULL!	#NULL!	#NULL!	0	0	0	#NULL!
6	1	2	#NULL!	#NULL!	#NULL!	#NULL!	0	90	0	#NULL!
7	1	2	#NULL!	#NULL!	#NULL!	#NULL!	0	0	0	#NULL!
1	1	2	2	1	3	0	0	0	0	11
2	1	2	#NULL!	#NULL!	#NULL!	#NULL!	0	0	0	#NULL!
3	1	2	#NULL!	#NULL!	#NULL!	#NULL!	0	10	0	#NULL!
4	1	2	#NULL!	#NULL!	#NULL!	#NULL!	0	0	0	#NULL!
5	1	2	#NULL!	#NULL!	#NULL!	#NULL!	0	45	0	#NULL!
6	1	2	#NULL!	#NULL!	#NULL!	#NULL!	0	60	0	#NULL!
7	1	2	#NULL!	#NULL!	#NULL!	#NULL!	0	0	0	#NULL!
1	1	2	2	4	3	0	0	0	0	4
2	1	2	#NULL!	#NULL!	#NULL!	#NULL!	0	2	0	#NULL!
3	1	2	#NULL!	#NULL!	#NULL!	#NULL!	0	0	0	#NULL!
4	1	2	#NULL!	#NULL!	#NULL!	#NULL!	0	0	0	#NULL!
5	1	2	#NULL!	#NULL!	#NULL!	#NULL!	0	0	0	#NULL!
6	1	2	#NULL!	#NULL!	#NULL!	#NULL!	0	0	0	#NULL!
7	1	2	#NULL!	#NULL!	#NULL!	#NULL!	0	0	0	#NULL!
1	1	1	1	4	3	0	0	20	0	19
2	1	1	#NULL!	#NULL!	#NULL!	#NULL!	0	45	0	#NULL!
3	1	1	#NULL!	#NULL!	#NULL!	#NULL!	0	0	0	#NULL!
4	1	1	#NULL!	#NULL!	#NULL!	#NULL!	0	30	0	#NULL!
5	1	1	#NULL!	#NULL!	#NULL!	#NULL!	0	0	0	#NULL!
6	1	1	#NULL!	#NULL!	#NULL!	#NULL!	0	20	0	#NULL!
7	1	1	#NULL!	#NULL!	#NULL!	#NULL!	0	0	0	#NULL!
1	1	2	2	4	3	0	0	0	0	0
2	1	2	#NULL!	#NULL!	#NULL!	#NULL!	0	0	0	#NULL!
3	1	2	#NULL!	#NULL!	#NULL!	#NULL!	0	0	0	#NULL!
4	1	2	#NULL!	#NULL!	#NULL!	#NULL!	0	0	0	#NULL!
5	1	2	#NULL!	#NULL!	#NULL!	#NULL!	0	0	0	#NULL!
6	1	2	#NULL!	#NULL!	#NULL!	#NULL!	0	0	0	#NULL!
7	1	2	#NULL!	#NULL!	#NULL!	#NULL!	0	0	0	#NULL!
1	1	1	1	2	3	0	0	20	0	14
2	1	1	#NULL!	#NULL!	#NULL!	#NULL!	0	0	0	#NULL!
3	1	1	#NULL!	#NULL!	#NULL!	#NULL!	0	15	0	#NULL!
4	1	1	#NULL!	#NULL!	#NULL!	#NULL!	0	15	0	#NULL!
5	1	1	#NULL!	#NULL!	#NULL!	#NULL!	0	15	0	#NULL!
6	1	1	#NULL!	#NULL!	#NULL!	#NULL!	0	60	0	#NULL!
7	1	1	#NULL!	#NULL!	#NULL!	#NULL!	0	30	0	#NULL!
1	1	1	2	4	3	0	0	10	0	4
2	1	1	#NULL!	#NULL!	#NULL!	#NULL!	0	0	0	#NULL!
3	1	1	#NULL!	#NULL!	#NULL!	#NULL!	0	45	0	#NULL!
4	1	1	#NULL!	#NULL!	#NULL!	#NULL!	0	30	30	#NULL!
5	1	1	#NULL!	#NULL!	#NULL!	#NULL!	0	0	0	#NULL!
6	1	1	#NULL!	#NULL!	#NULL!	#NULL!	0	0	0	#NULL!
7	1	1	#NULL!	#NULL!	#NULL!	#NULL!	0	0	0	#NULL!
1	1	2	2	4	3	0	0	30	0	18
2	1	2	#NULL!	#NULL!	#NULL!	#NULL!	0	0	0	#NULL!
3	1	2	#NULL!	#NULL!	#NULL!	#NULL!	0	0	0	#NULL!
4	1	2	#NULL!	#NULL!	#NULL!	#NULL!	0	35	25	#NULL!
5	1	2	#NULL!	#NULL!	#NULL!	#NULL!	0	0	0	#NULL!
6	1	2	#NULL!	#NULL!	#NULL!	#NULL!	0	30	0	#NULL!
7	1	2	#NULL!	#NULL!	#NULL!	#NULL!	0	45	0	#NULL!
1	1	2	1	4	3	0	0	15	0	19
2	1	2	#NULL!	#NULL!	#NULL!	#NULL!	0	0	0	#NULL!
3	1	2	#NULL!	#NULL!	#NULL!	#NULL!	0	30	0	#NULL!
4	1	2	#NULL!	#NULL!	#NULL!	#NULL!	0	45	0	#NULL!
5	1	2	#NULL!	#NULL!	#NULL!	#NULL!	0	15	0	#NULL!
6	1	2	#NULL!	#NULL!	#NULL!	#NULL!	0	0	0	#NULL!
7	1	2	#NULL!	#NULL!	#NULL!	#NULL!	0	0	0	#NULL!
1	1	1	2	4	3	0	0	10	0	29
2	1	1	#NULL!	#NULL!	#NULL!	#NULL!	0	0	0	#NULL!
3	1	1	#NULL!	#NULL!	#NULL!	#NULL!	0	0	30	#NULL!
4	1	1	#NULL!	#NULL!	#NULL!	#NULL!	0	0	0	#NULL!
5	1	1	#NULL!	#NULL!	#NULL!	#NULL!	0	30	0	#NULL!
6	1	1	#NULL!	#NULL!	#NULL!	#NULL!	0	60	0	#NULL!
7	1	1	#NULL!	#NULL!	#NULL!	#NULL!	0	20	0	#NULL!
1	1	2	2	2	3	0	0	15	0	8
2	1	2	#NULL!	#NULL!	#NULL!	#NULL!	0	0	0	#NULL!
3	1	2	#NULL!	#NULL!	#NULL!	#NULL!	0	0	0	#NULL!
4	1	2	#NULL!	#NULL!	#NULL!	#NULL!	0	0	35	#NULL!
5	1	2	#NULL!	#NULL!	#NULL!	#NULL!	0	0	20	#NULL!
6	1	2	#NULL!	#NULL!	#NULL!	#NULL!	0	60	0	#NULL!
7	1	2	#NULL!	#NULL!	#NULL!	#NULL!	0	40	0	#NULL!
1	1	1	2	1	3	0	0	120	50	8
2	1	1	#NULL!	#NULL!	#NULL!	#NULL!	0	30	0	#NULL!
3	1	1	#NULL!	#NULL!	#NULL!	#NULL!	0	90	15	#NULL!
4	1	1	#NULL!	#NULL!	#NULL!	#NULL!	0	240	0	#NULL!
5	1	1	#NULL!	#NULL!	#NULL!	#NULL!	0	0	0	#NULL!
6	1	1	#NULL!	#NULL!	#NULL!	#NULL!	0	20	0	#NULL!
7	1	1	#NULL!	#NULL!	#NULL!	#NULL!	0	180	30	#NULL!
1	1	2	2	4	3	0	0	60	0	3
2	1	2	#NULL!	#NULL!	#NULL!	#NULL!	0	45	0	#NULL!
3	1	2	#NULL!	#NULL!	#NULL!	#NULL!	0	0	0	#NULL!
4	1	2	#NULL!	#NULL!	#NULL!	#NULL!	0	0	0	#NULL!
5	1	2	#NULL!	#NULL!	#NULL!	#NULL!	0	30	0	#NULL!
6	1	2	#NULL!	#NULL!	#NULL!	#NULL!	0	0	0	#NULL!
7	1	2	#NULL!	#NULL!	#NULL!	#NULL!	0	20	0	#NULL!
1	1	2	1	4	3	0	0	30	0	4
2	1	2	#NULL!	#NULL!	#NULL!	#NULL!	0	30	0	#NULL!
3	1	2	#NULL!	#NULL!	#NULL!	#NULL!	0	0	0	#NULL!
4	1	2	#NULL!	#NULL!	#NULL!	#NULL!	0	0	0	#NULL!
5	1	2	#NULL!	#NULL!	#NULL!	#NULL!	0	0	0	#NULL!
6	1	2	#NULL!	#NULL!	#NULL!	#NULL!	0	180	0	#NULL!
7	1	2	#NULL!	#NULL!	#NULL!	#NULL!	0	30	0	#NULL!
1	1	2	2	4	3	0	0	40	0	7
2	1	2	#NULL!	#NULL!	#NULL!	#NULL!	0	0	0	#NULL!
3	1	2	#NULL!	#NULL!	#NULL!	#NULL!	0	0	20	#NULL!
4	1	2	#NULL!	#NULL!	#NULL!	#NULL!	0	60	10	#NULL!
5	1	2	#NULL!	#NULL!	#NULL!	#NULL!	0	0	0	#NULL!
6	1	2	#NULL!	#NULL!	#NULL!	#NULL!	0	45	0	#NULL!
7	1	2	#NULL!	#NULL!	#NULL!	#NULL!	0	0	0	#NULL!
1	1	2	2	4	3	0	0	35	0	7
2	1	2	#NULL!	#NULL!	#NULL!	#NULL!	0	60	0	#NULL!
3	1	2	#NULL!	#NULL!	#NULL!	#NULL!	0	60	0	#NULL!
4	1	2	#NULL!	#NULL!	#NULL!	#NULL!	0	60	0	#NULL!
5	1	2	#NULL!	#NULL!	#NULL!	#NULL!	0	0	0	#NULL!
6	1	2	#NULL!	#NULL!	#NULL!	#NULL!	0	55	0	#NULL!
7	1	2	#NULL!	#NULL!	#NULL!	#NULL!	0	0	0	#NULL!
1	1	1	2	4	3	0	0	0	0	13
2	1	1	#NULL!	#NULL!	#NULL!	#NULL!	0	0	0	#NULL!
3	1	1	#NULL!	#NULL!	#NULL!	#NULL!	0	0	0	#NULL!
4	1	1	#NULL!	#NULL!	#NULL!	#NULL!	0	0	40	#NULL!
5	1	1	#NULL!	#NULL!	#NULL!	#NULL!	0	20	0	#NULL!
6	1	1	#NULL!	#NULL!	#NULL!	#NULL!	0	0	0	#NULL!
7	1	1	#NULL!	#NULL!	#NULL!	#NULL!	0	0	0	#NULL!
1	1	1	2	3	3	0	0	0	0	6
2	1	1	#NULL!	#NULL!	#NULL!	#NULL!	0	0	0	#NULL!
3	1	1	#NULL!	#NULL!	#NULL!	#NULL!	0	0	0	#NULL!
4	1	1	#NULL!	#NULL!	#NULL!	#NULL!	0	0	0	#NULL!
5	1	1	#NULL!	#NULL!	#NULL!	#NULL!	0	30	0	#NULL!
6	1	1	#NULL!	#NULL!	#NULL!	#NULL!	0	0	0	#NULL!
7	1	1	#NULL!	#NULL!	#NULL!	#NULL!	0	0	0	#NULL!
1	1	1	2	4	3	0	0	0	15	5
2	1	1	#NULL!	#NULL!	#NULL!	#NULL!	0	30	10	#NULL!
3	1	1	#NULL!	#NULL!	#NULL!	#NULL!	0	60	15	#NULL!
4	1	1	#NULL!	#NULL!	#NULL!	#NULL!	0	20	0	#NULL!
5	1	1	#NULL!	#NULL!	#NULL!	#NULL!	0	20	0	#NULL!
6	1	1	#NULL!	#NULL!	#NULL!	#NULL!	0	20	0	#NULL!
7	1	1	#NULL!	#NULL!	#NULL!	#NULL!	0	60	5	#NULL!
1	1	2	2	4	3	0	0	45	0	9
2	1	2	#NULL!	#NULL!	#NULL!	#NULL!	0	35	0	#NULL!
3	1	2	#NULL!	#NULL!	#NULL!	#NULL!	0	40	0	#NULL!
4	1	2	#NULL!	#NULL!	#NULL!	#NULL!	0	30	0	#NULL!
5	1	2	#NULL!	#NULL!	#NULL!	#NULL!	0	60	0	#NULL!
6	1	2	#NULL!	#NULL!	#NULL!	#NULL!	0	90	0	#NULL!
7	1	2	#NULL!	#NULL!	#NULL!	#NULL!	0	20	0	#NULL!
1	1	2	2	4	3	0	0	60	0	1
2	1	2	#NULL!	#NULL!	#NULL!	#NULL!	0	10	0	#NULL!
3	1	2	#NULL!	#NULL!	#NULL!	#NULL!	0	0	20	#NULL!
4	1	2	#NULL!	#NULL!	#NULL!	#NULL!	0	60	0	#NULL!
5	1	2	#NULL!	#NULL!	#NULL!	#NULL!	0	60	0	#NULL!
6	1	2	#NULL!	#NULL!	#NULL!	#NULL!	0	0	0	#NULL!
7	1	2	#NULL!	#NULL!	#NULL!	#NULL!	0	0	0	#NULL!
1	1	2	2	4	3	0	0	0	20	3
2	1	2	#NULL!	#NULL!	#NULL!	#NULL!	0	0	15	#NULL!
3	1	2	#NULL!	#NULL!	#NULL!	#NULL!	0	0	30	#NULL!
4	1	2	#NULL!	#NULL!	#NULL!	#NULL!	0	0	30	#NULL!
5	1	2	#NULL!	#NULL!	#NULL!	#NULL!	0	60	60	#NULL!
6	1	2	#NULL!	#NULL!	#NULL!	#NULL!	0	60	120	#NULL!
7	1	2	#NULL!	#NULL!	#NULL!	#NULL!	0	0	60	#NULL!
1	1	1	2	4	3	0	0	0	0	4
2	1	1	#NULL!	#NULL!	#NULL!	#NULL!	0	40	0	#NULL!
3	1	1	#NULL!	#NULL!	#NULL!	#NULL!	0	0	0	#NULL!
4	1	1	#NULL!	#NULL!	#NULL!	#NULL!	0	60	0	#NULL!
5	1	1	#NULL!	#NULL!	#NULL!	#NULL!	0	0	0	#NULL!
6	1	1	#NULL!	#NULL!	#NULL!	#NULL!	0	0	0	#NULL!
7	1	1	#NULL!	#NULL!	#NULL!	#NULL!	0	0	0	#NULL!
1	1	1	2	3	3	0	0	30	0	4
2	1	1	#NULL!	#NULL!	#NULL!	#NULL!	0	30	0	#NULL!
3	1	1	#NULL!	#NULL!	#NULL!	#NULL!	0	100	0	#NULL!
4	1	1	#NULL!	#NULL!	#NULL!	#NULL!	0	30	0	#NULL!
5	1	1	#NULL!	#NULL!	#NULL!	#NULL!	0	120	0	#NULL!
6	1	1	#NULL!	#NULL!	#NULL!	#NULL!	0	70	0	#NULL!
7	1	1	#NULL!	#NULL!	#NULL!	#NULL!	0	20	0	#NULL!
1	1	2	2	4	3	0	0	60	0	16
2	1	2	#NULL!	#NULL!	#NULL!	#NULL!	0	0	0	#NULL!
3	1	2	#NULL!	#NULL!	#NULL!	#NULL!	0	0	0	#NULL!
4	1	2	#NULL!	#NULL!	#NULL!	#NULL!	0	0	0	#NULL!
5	1	2	#NULL!	#NULL!	#NULL!	#NULL!	0	0	0	#NULL!
6	1	2	#NULL!	#NULL!	#NULL!	#NULL!	0	0	0	#NULL!
7	1	2	#NULL!	#NULL!	#NULL!	#NULL!	0	0	0	#NULL!
1	1	1	2	4	3	0	0	15	30	15
2	1	1	#NULL!	#NULL!	#NULL!	#NULL!	0	15	20	#NULL!
3	1	1	#NULL!	#NULL!	#NULL!	#NULL!	0	0	0	#NULL!
4	1	1	#NULL!	#NULL!	#NULL!	#NULL!	0	0	0	#NULL!
5	1	1	#NULL!	#NULL!	#NULL!	#NULL!	0	20	0	#NULL!
6	1	1	#NULL!	#NULL!	#NULL!	#NULL!	0	0	0	#NULL!
7	1	1	#NULL!	#NULL!	#NULL!	#NULL!	0	20	0	#NULL!
1	1	1	2	4	3	0	0	120	0	27
2	1	1	#NULL!	#NULL!	#NULL!	#NULL!	0	40	0	#NULL!
3	1	1	#NULL!	#NULL!	#NULL!	#NULL!	0	30	0	#NULL!
4	1	1	#NULL!	#NULL!	#NULL!	#NULL!	0	60	0	#NULL!
5	1	1	#NULL!	#NULL!	#NULL!	#NULL!	0	20	0	#NULL!
6	1	1	#NULL!	#NULL!	#NULL!	#NULL!	0	30	0	#NULL!
7	1	1	#NULL!	#NULL!	#NULL!	#NULL!	0	0	0	#NULL!
1	1	2	1	2	3	0	0	0	0	13
2	1	2	#NULL!	#NULL!	#NULL!	#NULL!	0	0	0	#NULL!
3	1	2	#NULL!	#NULL!	#NULL!	#NULL!	0	0	0	#NULL!
4	1	2	#NULL!	#NULL!	#NULL!	#NULL!	0	0	0	#NULL!
5	1	2	#NULL!	#NULL!	#NULL!	#NULL!	0	0	0	#NULL!
6	1	2	#NULL!	#NULL!	#NULL!	#NULL!	0	0	0	#NULL!
7	1	2	#NULL!	#NULL!	#NULL!	#NULL!	0	0	0	#NULL!
1	1	1	2	4	3	0	0	0	50	12
2	1	1	#NULL!	#NULL!	#NULL!	#NULL!	0	0	0	#NULL!
3	1	1	#NULL!	#NULL!	#NULL!	#NULL!	0	0	50	#NULL!
4	1	1	#NULL!	#NULL!	#NULL!	#NULL!	0	0	50	#NULL!
5	1	1	#NULL!	#NULL!	#NULL!	#NULL!	0	0	0	#NULL!
6	1	1	#NULL!	#NULL!	#NULL!	#NULL!	0	0	0	#NULL!
7	1	1	#NULL!	#NULL!	#NULL!	#NULL!	0	0	0	#NULL!
1	1	2	2	4	3	0	0	0	0	10
2	1	2	#NULL!	#NULL!	#NULL!	#NULL!	0	0	0	#NULL!
3	1	2	#NULL!	#NULL!	#NULL!	#NULL!	0	0	0	#NULL!
4	1	2	#NULL!	#NULL!	#NULL!	#NULL!	0	0	0	#NULL!
5	1	2	#NULL!	#NULL!	#NULL!	#NULL!	0	0	0	#NULL!
6	1	2	#NULL!	#NULL!	#NULL!	#NULL!	0	0	0	#NULL!
7	1	2	#NULL!	#NULL!	#NULL!	#NULL!	0	0	0	#NULL!
1	1	1	1	3	3	0	0	0	0	12
2	1	1	#NULL!	#NULL!	#NULL!	#NULL!	0	20	25	#NULL!
3	1	1	#NULL!	#NULL!	#NULL!	#NULL!	0	20	60	#NULL!
4	1	1	#NULL!	#NULL!	#NULL!	#NULL!	0	20	60	#NULL!
5	1	1	#NULL!	#NULL!	#NULL!	#NULL!	0	0	30	#NULL!
6	1	1	#NULL!	#NULL!	#NULL!	#NULL!	0	0	60	#NULL!
7	1	1	#NULL!	#NULL!	#NULL!	#NULL!	0	0	90	#NULL!
1	1	1	2	4	3	0	0	20	0	10
2	1	1	#NULL!	#NULL!	#NULL!	#NULL!	0	10	0	#NULL!
3	1	1	#NULL!	#NULL!	#NULL!	#NULL!	0	15	0	#NULL!
4	1	1	#NULL!	#NULL!	#NULL!	#NULL!	0	10	0	#NULL!
5	1	1	#NULL!	#NULL!	#NULL!	#NULL!	0	30	0	#NULL!
6	1	1	#NULL!	#NULL!	#NULL!	#NULL!	0	10	0	#NULL!
7	1	1	#NULL!	#NULL!	#NULL!	#NULL!	0	0	0	#NULL!
1	1	2	2	1	3	0	0	0	0	16
2	1	2	#NULL!	#NULL!	#NULL!	#NULL!	0	30	0	#NULL!
3	1	2	#NULL!	#NULL!	#NULL!	#NULL!	0	20	0	#NULL!
4	1	2	#NULL!	#NULL!	#NULL!	#NULL!	0	0	0	#NULL!
5	1	2	#NULL!	#NULL!	#NULL!	#NULL!	0	15	0	#NULL!
6	1	2	#NULL!	#NULL!	#NULL!	#NULL!	0	15	0	#NULL!
7	1	2	#NULL!	#NULL!	#NULL!	#NULL!	0	0	0	#NULL!
1	1	1	1	2	3	0	0	0	0	6
2	1	1	#NULL!	#NULL!	#NULL!	#NULL!	0	0	0	#NULL!
3	1	1	#NULL!	#NULL!	#NULL!	#NULL!	0	0	0	#NULL!
4	1	1	#NULL!	#NULL!	#NULL!	#NULL!	0	10	0	#NULL!
5	1	1	#NULL!	#NULL!	#NULL!	#NULL!	0	0	0	#NULL!
6	1	1	#NULL!	#NULL!	#NULL!	#NULL!	0	0	0	#NULL!
7	1	1	#NULL!	#NULL!	#NULL!	#NULL!	0	40	10	#NULL!
1	1	1	2	4	3	0	0	60	0	#NULL!
2	1	1	#NULL!	#NULL!	#NULL!	#NULL!	0	60	0	#NULL!
3	1	1	#NULL!	#NULL!	#NULL!	#NULL!	0	60	0	#NULL!
4	1	1	#NULL!	#NULL!	#NULL!	#NULL!	0	60	0	#NULL!
5	1	1	#NULL!	#NULL!	#NULL!	#NULL!	0	0	0	#NULL!
6	1	1	#NULL!	#NULL!	#NULL!	#NULL!	0	0	0	#NULL!
7	1	1	#NULL!	#NULL!	#NULL!	#NULL!	0	0	0	#NULL!
1	1	2	2	4	3	0	0	0	0	#NULL!
2	1	2	#NULL!	#NULL!	#NULL!	#NULL!	0	30	0	#NULL!
3	1	2	#NULL!	#NULL!	#NULL!	#NULL!	0	30	0	#NULL!
4	1	2	#NULL!	#NULL!	#NULL!	#NULL!	0	0	0	#NULL!
5	1	2	#NULL!	#NULL!	#NULL!	#NULL!	0	0	0	#NULL!
6	1	2	#NULL!	#NULL!	#NULL!	#NULL!	0	0	0	#NULL!
7	1	2	#NULL!	#NULL!	#NULL!	#NULL!	0	0	0	#NULL!
1	1	1	1	1	1	3	0	10	0	#NULL!
2	1	1	#NULL!	#NULL!	#NULL!	#NULL!	0	60	0	#NULL!
3	1	1	#NULL!	#NULL!	#NULL!	#NULL!	0	60	0	#NULL!
4	1	1	#NULL!	#NULL!	#NULL!	#NULL!	0	120	0	#NULL!
5	1	1	#NULL!	#NULL!	#NULL!	#NULL!	0	60	0	#NULL!
6	1	1	#NULL!	#NULL!	#NULL!	#NULL!	0	120	0	#NULL!
7	1	1	#NULL!	#NULL!	#NULL!	#NULL!	0	120	0	#NULL!
1	1	2	2	4	3	0	0	50	0	#NULL!
2	1	2	#NULL!	#NULL!	#NULL!	#NULL!	0	120	0	#NULL!
3	1	2	#NULL!	#NULL!	#NULL!	#NULL!	0	60	110	#NULL!
4	1	2	#NULL!	#NULL!	#NULL!	#NULL!	0	60	30	#NULL!
5	1	2	#NULL!	#NULL!	#NULL!	#NULL!	0	30	30	#NULL!
6	1	2	#NULL!	#NULL!	#NULL!	#NULL!	0	70	0	#NULL!
7	1	2	#NULL!	#NULL!	#NULL!	#NULL!	0	40	0	#NULL!
1	1	1	2	4	3	0	0	45	10	#NULL!
2	1	1	#NULL!	#NULL!	#NULL!	#NULL!	0	20	0	#NULL!
3	1	1	#NULL!	#NULL!	#NULL!	#NULL!	0	20	10	#NULL!
4	1	1	#NULL!	#NULL!	#NULL!	#NULL!	0	15	5	#NULL!
5	1	1	#NULL!	#NULL!	#NULL!	#NULL!	0	60	10	#NULL!
6	1	1	#NULL!	#NULL!	#NULL!	#NULL!	0	120	0	#NULL!
7	1	1	#NULL!	#NULL!	#NULL!	#NULL!	0	60	0	#NULL!
1	1	1	2	4	3	0	0	0	0	#NULL!
2	1	1	#NULL!	#NULL!	#NULL!	#NULL!	0	25	0	#NULL!
3	1	1	#NULL!	#NULL!	#NULL!	#NULL!	0	0	0	#NULL!
4	1	1	#NULL!	#NULL!	#NULL!	#NULL!	0	0	0	#NULL!
5	1	1	#NULL!	#NULL!	#NULL!	#NULL!	0	0	0	#NULL!
6	1	1	#NULL!	#NULL!	#NULL!	#NULL!	0	60	0	#NULL!
7	1	1	#NULL!	#NULL!	#NULL!	#NULL!	0	90	0	#NULL!
1	1	2	2	4	3	0	0	0	0	#NULL!
2	1	2	#NULL!	#NULL!	#NULL!	#NULL!	0	0	0	#NULL!
3	1	2	#NULL!	#NULL!	#NULL!	#NULL!	0	0	0	#NULL!
4	1	2	#NULL!	#NULL!	#NULL!	#NULL!	0	0	0	#NULL!
5	1	2	#NULL!	#NULL!	#NULL!	#NULL!	0	0	0	#NULL!
6	1	2	#NULL!	#NULL!	#NULL!	#NULL!	0	0	0	#NULL!
7	1	2	#NULL!	#NULL!	#NULL!	#NULL!	0	20	0	#NULL!
1	2	3	#NULL!	#NULL!	#NULL!	#NULL!	#NULL!	#NULL!	#NULL!	#NULL!
2	2	3	#NULL!	#NULL!	#NULL!	#NULL!	#NULL!	#NULL!	#NULL!	#NULL!
3	2	3	#NULL!	#NULL!	#NULL!	#NULL!	#NULL!	#NULL!	#NULL!	#NULL!
4	2	3	#NULL!	#NULL!	#NULL!	#NULL!	#NULL!	#NULL!	#NULL!	#NULL!
5	2	3	#NULL!	#NULL!	#NULL!	#NULL!	#NULL!	#NULL!	#NULL!	#NULL!
6	2	3	#NULL!	#NULL!	#NULL!	#NULL!	#NULL!	#NULL!	#NULL!	#NULL!
7	2	3	#NULL!	#NULL!	#NULL!	#NULL!	#NULL!	#NULL!	#NULL!	#NULL!
1	2	3	#NULL!	#NULL!	#NULL!	#NULL!	#NULL!	#NULL!	#NULL!	#NULL!
2	2	3	#NULL!	#NULL!	#NULL!	#NULL!	#NULL!	#NULL!	#NULL!	#NULL!
3	2	3	#NULL!	#NULL!	#NULL!	#NULL!	#NULL!	#NULL!	#NULL!	#NULL!
4	2	3	#NULL!	#NULL!	#NULL!	#NULL!	#NULL!	#NULL!	#NULL!	#NULL!
5	2	3	#NULL!	#NULL!	#NULL!	#NULL!	3	#NULL!	#NULL!	#NULL!
6	2	3	#NULL!	#NULL!	#NULL!	#NULL!	#NULL!	#NULL!	#NULL!	#NULL!
7	2	3	#NULL!	#NULL!	#NULL!	#NULL!	#NULL!	#NULL!	#NULL!	#NULL!
1	2	3	#NULL!	#NULL!	#NULL!	#NULL!	#NULL!	#NULL!	#NULL!	#NULL!
2	2	3	#NULL!	#NULL!	#NULL!	#NULL!	#NULL!	#NULL!	#NULL!	#NULL!
3	2	3	#NULL!	#NULL!	#NULL!	#NULL!	#NULL!	#NULL!	#NULL!	#NULL!
4	2	3	#NULL!	#NULL!	#NULL!	#NULL!	#NULL!	#NULL!	#NULL!	#NULL!
5	2	3	#NULL!	#NULL!	#NULL!	#NULL!	#NULL!	#NULL!	#NULL!	#NULL!
6	2	3	#NULL!	#NULL!	#NULL!	#NULL!	#NULL!	#NULL!	#NULL!	#NULL!
7	2	3	#NULL!	#NULL!	#NULL!	#NULL!	#NULL!	#NULL!	#NULL!	#NULL!
1	2	3	#NULL!	#NULL!	#NULL!	#NULL!	#NULL!	#NULL!	#NULL!	#NULL!
2	2	3	#NULL!	#NULL!	#NULL!	#NULL!	#NULL!	#NULL!	#NULL!	#NULL!
3	2	3	#NULL!	#NULL!	#NULL!	#NULL!	#NULL!	#NULL!	#NULL!	#NULL!
4	2	3	#NULL!	#NULL!	#NULL!	#NULL!	#NULL!	#NULL!	#NULL!	#NULL!
5	2	3	#NULL!	#NULL!	#NULL!	#NULL!	#NULL!	#NULL!	#NULL!	#NULL!
6	2	3	#NULL!	#NULL!	#NULL!	#NULL!	#NULL!	#NULL!	#NULL!	#NULL!
7	2	3	#NULL!	#NULL!	#NULL!	#NULL!	#NULL!	#NULL!	#NULL!	#NULL!
1	2	3	#NULL!	#NULL!	#NULL!	#NULL!	#NULL!	#NULL!	#NULL!	#NULL!
2	2	3	#NULL!	#NULL!	#NULL!	#NULL!	#NULL!	#NULL!	#NULL!	#NULL!
3	2	3	#NULL!	#NULL!	#NULL!	#NULL!	#NULL!	#NULL!	#NULL!	#NULL!
4	2	3	#NULL!	#NULL!	#NULL!	#NULL!	#NULL!	#NULL!	#NULL!	#NULL!
5	2	3	#NULL!	#NULL!	#NULL!	#NULL!	#NULL!	#NULL!	#NULL!	#NULL!
6	2	3	#NULL!	#NULL!	#NULL!	#NULL!	#NULL!	#NULL!	#NULL!	#NULL!
7	2	3	#NULL!	#NULL!	#NULL!	#NULL!	#NULL!	#NULL!	#NULL!	#NULL!
1	2	3	#NULL!	#NULL!	#NULL!	#NULL!	#NULL!	#NULL!	#NULL!	#NULL!
2	2	3	#NULL!	#NULL!	#NULL!	#NULL!	#NULL!	#NULL!	#NULL!	#NULL!
3	2	3	#NULL!	#NULL!	#NULL!	#NULL!	#NULL!	#NULL!	#NULL!	#NULL!
4	2	3	#NULL!	#NULL!	#NULL!	#NULL!	#NULL!	#NULL!	#NULL!	#NULL!
5	2	3	#NULL!	#NULL!	#NULL!	#NULL!	#NULL!	#NULL!	#NULL!	#NULL!
6	2	3	#NULL!	#NULL!	#NULL!	#NULL!	#NULL!	#NULL!	#NULL!	#NULL!
7	2	3	#NULL!	#NULL!	#NULL!	#NULL!	#NULL!	#NULL!	#NULL!	#NULL!
1	2	3	#NULL!	#NULL!	#NULL!	#NULL!	#NULL!	#NULL!	#NULL!	#NULL!
2	2	3	#NULL!	#NULL!	#NULL!	#NULL!	#NULL!	#NULL!	#NULL!	#NULL!
3	2	3	#NULL!	#NULL!	#NULL!	#NULL!	#NULL!	#NULL!	#NULL!	#NULL!
4	2	3	#NULL!	#NULL!	#NULL!	#NULL!	#NULL!	#NULL!	#NULL!	#NULL!
5	2	3	#NULL!	#NULL!	#NULL!	#NULL!	#NULL!	#NULL!	#NULL!	#NULL!
6	2	3	#NULL!	#NULL!	#NULL!	#NULL!	#NULL!	#NULL!	#NULL!	#NULL!
7	2	3	#NULL!	#NULL!	#NULL!	#NULL!	#NULL!	#NULL!	#NULL!	#NULL!
1	2	3	#NULL!	#NULL!	#NULL!	#NULL!	#NULL!	#NULL!	#NULL!	#NULL!
2	2	3	#NULL!	#NULL!	#NULL!	#NULL!	#NULL!	#NULL!	#NULL!	#NULL!
3	2	3	#NULL!	#NULL!	#NULL!	#NULL!	3	#NULL!	#NULL!	#NULL!
4	2	3	#NULL!	#NULL!	#NULL!	#NULL!	#NULL!	#NULL!	#NULL!	#NULL!
5	2	3	#NULL!	#NULL!	#NULL!	#NULL!	#NULL!	#NULL!	#NULL!	#NULL!
6	2	3	#NULL!	#NULL!	#NULL!	#NULL!	#NULL!	#NULL!	#NULL!	#NULL!
7	2	3	#NULL!	#NULL!	#NULL!	#NULL!	#NULL!	#NULL!	#NULL!	#NULL!
1	2	3	#NULL!	#NULL!	#NULL!	#NULL!	#NULL!	#NULL!	#NULL!	#NULL!
2	2	3	#NULL!	#NULL!	#NULL!	#NULL!	#NULL!	#NULL!	#NULL!	#NULL!
3	2	3	#NULL!	#NULL!	#NULL!	#NULL!	#NULL!	#NULL!	#NULL!	#NULL!
4	2	3	#NULL!	#NULL!	#NULL!	#NULL!	#NULL!	#NULL!	#NULL!	#NULL!
5	2	3	#NULL!	#NULL!	#NULL!	#NULL!	#NULL!	#NULL!	#NULL!	#NULL!
6	2	3	#NULL!	#NULL!	#NULL!	#NULL!	#NULL!	#NULL!	#NULL!	#NULL!
7	2	3	#NULL!	#NULL!	#NULL!	#NULL!	#NULL!	#NULL!	#NULL!	#NULL!
1	2	3	#NULL!	#NULL!	#NULL!	#NULL!	#NULL!	#NULL!	#NULL!	#NULL!
2	2	3	#NULL!	#NULL!	#NULL!	#NULL!	#NULL!	#NULL!	#NULL!	#NULL!
3	2	3	#NULL!	#NULL!	#NULL!	#NULL!	#NULL!	#NULL!	#NULL!	#NULL!
4	2	3	#NULL!	#NULL!	#NULL!	#NULL!	#NULL!	#NULL!	#NULL!	#NULL!
5	2	3	#NULL!	#NULL!	#NULL!	#NULL!	#NULL!	#NULL!	#NULL!	#NULL!
6	2	3	#NULL!	#NULL!	#NULL!	#NULL!	#NULL!	#NULL!	#NULL!	#NULL!
7	2	3	#NULL!	#NULL!	#NULL!	#NULL!	#NULL!	#NULL!	#NULL!	#NULL!
1	2	3	#NULL!	#NULL!	#NULL!	#NULL!	#NULL!	#NULL!	#NULL!	#NULL!
2	2	3	#NULL!	#NULL!	#NULL!	#NULL!	#NULL!	#NULL!	#NULL!	#NULL!
3	2	3	#NULL!	#NULL!	#NULL!	#NULL!	#NULL!	#NULL!	#NULL!	#NULL!
4	2	3	#NULL!	#NULL!	#NULL!	#NULL!	#NULL!	#NULL!	#NULL!	#NULL!
5	2	3	#NULL!	#NULL!	#NULL!	#NULL!	#NULL!	#NULL!	#NULL!	#NULL!
6	2	3	#NULL!	#NULL!	#NULL!	#NULL!	#NULL!	#NULL!	#NULL!	#NULL!
7	2	3	#NULL!	#NULL!	#NULL!	#NULL!	#NULL!	#NULL!	#NULL!	#NULL!
1	2	3	#NULL!	#NULL!	#NULL!	#NULL!	#NULL!	#NULL!	#NULL!	#NULL!
2	2	3	#NULL!	#NULL!	#NULL!	#NULL!	#NULL!	#NULL!	#NULL!	#NULL!
3	2	3	#NULL!	#NULL!	#NULL!	#NULL!	#NULL!	#NULL!	#NULL!	#NULL!
4	2	3	#NULL!	#NULL!	#NULL!	#NULL!	#NULL!	#NULL!	#NULL!	#NULL!
5	2	3	#NULL!	#NULL!	#NULL!	#NULL!	#NULL!	#NULL!	#NULL!	#NULL!
6	2	3	#NULL!	#NULL!	#NULL!	#NULL!	#NULL!	#NULL!	#NULL!	#NULL!
7	2	3	#NULL!	#NULL!	#NULL!	#NULL!	#NULL!	#NULL!	#NULL!	#NULL!
1	2	3	#NULL!	#NULL!	#NULL!	#NULL!	#NULL!	#NULL!	#NULL!	#NULL!
2	2	3	#NULL!	#NULL!	#NULL!	#NULL!	#NULL!	#NULL!	#NULL!	#NULL!
3	2	3	#NULL!	#NULL!	#NULL!	#NULL!	#NULL!	#NULL!	#NULL!	#NULL!
4	2	3	#NULL!	#NULL!	#NULL!	#NULL!	#NULL!	#NULL!	#NULL!	#NULL!
5	2	3	#NULL!	#NULL!	#NULL!	#NULL!	#NULL!	#NULL!	#NULL!	#NULL!
6	2	3	#NULL!	#NULL!	#NULL!	#NULL!	#NULL!	#NULL!	#NULL!	#NULL!
7	2	3	#NULL!	#NULL!	#NULL!	#NULL!	#NULL!	#NULL!	#NULL!	#NULL!
1	2	3	#NULL!	#NULL!	#NULL!	#NULL!	#NULL!	#NULL!	#NULL!	#NULL!
2	2	3	#NULL!	#NULL!	#NULL!	#NULL!	#NULL!	#NULL!	#NULL!	#NULL!
3	2	3	#NULL!	#NULL!	#NULL!	#NULL!	#NULL!	#NULL!	#NULL!	#NULL!
4	2	3	#NULL!	#NULL!	#NULL!	#NULL!	#NULL!	#NULL!	#NULL!	#NULL!
5	2	3	#NULL!	#NULL!	#NULL!	#NULL!	#NULL!	#NULL!	#NULL!	#NULL!
6	2	3	#NULL!	#NULL!	#NULL!	#NULL!	#NULL!	#NULL!	#NULL!	#NULL!
7	2	3	#NULL!	#NULL!	#NULL!	#NULL!	#NULL!	#NULL!	#NULL!	#NULL!
1	2	3	#NULL!	#NULL!	#NULL!	#NULL!	#NULL!	#NULL!	#NULL!	#NULL!
2	2	3	#NULL!	#NULL!	#NULL!	#NULL!	#NULL!	#NULL!	#NULL!	#NULL!
3	2	3	#NULL!	#NULL!	#NULL!	#NULL!	#NULL!	#NULL!	#NULL!	#NULL!
4	2	3	#NULL!	#NULL!	#NULL!	#NULL!	#NULL!	#NULL!	#NULL!	#NULL!
5	2	3	#NULL!	#NULL!	#NULL!	#NULL!	#NULL!	#NULL!	#NULL!	#NULL!
6	2	3	#NULL!	#NULL!	#NULL!	#NULL!	#NULL!	#NULL!	#NULL!	#NULL!
7	2	3	#NULL!	#NULL!	#NULL!	#NULL!	#NULL!	#NULL!	#NULL!	#NULL!
1	2	3	#NULL!	#NULL!	#NULL!	#NULL!	#NULL!	#NULL!	#NULL!	#NULL!
2	2	3	#NULL!	#NULL!	#NULL!	#NULL!	#NULL!	#NULL!	#NULL!	#NULL!
3	2	3	#NULL!	#NULL!	#NULL!	#NULL!	#NULL!	#NULL!	#NULL!	#NULL!
4	2	3	#NULL!	#NULL!	#NULL!	#NULL!	#NULL!	#NULL!	#NULL!	#NULL!
5	2	3	#NULL!	#NULL!	#NULL!	#NULL!	#NULL!	#NULL!	#NULL!	#NULL!
6	2	3	#NULL!	#NULL!	#NULL!	#NULL!	#NULL!	#NULL!	#NULL!	#NULL!
7	2	3	#NULL!	#NULL!	#NULL!	#NULL!	#NULL!	#NULL!	#NULL!	#NULL!
1	2	3	#NULL!	#NULL!	#NULL!	#NULL!	#NULL!	#NULL!	#NULL!	#NULL!
2	2	3	#NULL!	#NULL!	#NULL!	#NULL!	1	#NULL!	#NULL!	#NULL!
3	2	3	#NULL!	#NULL!	#NULL!	#NULL!	#NULL!	#NULL!	#NULL!	#NULL!
4	2	3	#NULL!	#NULL!	#NULL!	#NULL!	#NULL!	#NULL!	#NULL!	#NULL!
5	2	3	#NULL!	#NULL!	#NULL!	#NULL!	#NULL!	#NULL!	#NULL!	#NULL!
6	2	3	#NULL!	#NULL!	#NULL!	#NULL!	1	#NULL!	#NULL!	#NULL!
7	2	3	#NULL!	#NULL!	#NULL!	#NULL!	#NULL!	#NULL!	#NULL!	#NULL!
1	2	3	#NULL!	#NULL!	#NULL!	#NULL!	#NULL!	#NULL!	#NULL!	#NULL!
2	2	3	#NULL!	#NULL!	#NULL!	#NULL!	#NULL!	#NULL!	#NULL!	#NULL!
3	2	3	#NULL!	#NULL!	#NULL!	#NULL!	#NULL!	#NULL!	#NULL!	#NULL!
4	2	3	#NULL!	#NULL!	#NULL!	#NULL!	#NULL!	#NULL!	#NULL!	#NULL!
5	2	3	#NULL!	#NULL!	#NULL!	#NULL!	#NULL!	#NULL!	#NULL!	#NULL!
6	2	3	#NULL!	#NULL!	#NULL!	#NULL!	#NULL!	#NULL!	#NULL!	#NULL!
7	2	3	#NULL!	#NULL!	#NULL!	#NULL!	#NULL!	#NULL!	#NULL!	#NULL!
1	2	3	#NULL!	#NULL!	#NULL!	#NULL!	#NULL!	#NULL!	#NULL!	#NULL!
2	2	3	#NULL!	#NULL!	#NULL!	#NULL!	#NULL!	#NULL!	#NULL!	#NULL!
3	2	3	#NULL!	#NULL!	#NULL!	#NULL!	#NULL!	#NULL!	#NULL!	#NULL!
4	2	3	#NULL!	#NULL!	#NULL!	#NULL!	#NULL!	#NULL!	#NULL!	#NULL!
5	2	3	#NULL!	#NULL!	#NULL!	#NULL!	#NULL!	#NULL!	#NULL!	#NULL!
6	2	3	#NULL!	#NULL!	#NULL!	#NULL!	#NULL!	#NULL!	#NULL!	#NULL!
7	2	3	#NULL!	#NULL!	#NULL!	#NULL!	#NULL!	#NULL!	#NULL!	#NULL!
1	2	3	#NULL!	#NULL!	#NULL!	#NULL!	#NULL!	#NULL!	#NULL!	#NULL!
2	2	3	#NULL!	#NULL!	#NULL!	#NULL!	#NULL!	#NULL!	#NULL!	#NULL!
3	2	3	#NULL!	#NULL!	#NULL!	#NULL!	#NULL!	#NULL!	#NULL!	#NULL!
4	2	3	#NULL!	#NULL!	#NULL!	#NULL!	#NULL!	#NULL!	#NULL!	#NULL!
5	2	3	#NULL!	#NULL!	#NULL!	#NULL!	#NULL!	#NULL!	#NULL!	#NULL!
6	2	3	#NULL!	#NULL!	#NULL!	#NULL!	#NULL!	#NULL!	#NULL!	#NULL!
7	2	3	#NULL!	#NULL!	#NULL!	#NULL!	#NULL!	#NULL!	#NULL!	#NULL!
1	2	3	#NULL!	#NULL!	#NULL!	#NULL!	#NULL!	#NULL!	#NULL!	#NULL!
2	2	3	#NULL!	#NULL!	#NULL!	#NULL!	#NULL!	#NULL!	#NULL!	#NULL!
3	2	3	#NULL!	#NULL!	#NULL!	#NULL!	#NULL!	#NULL!	#NULL!	#NULL!
4	2	3	#NULL!	#NULL!	#NULL!	#NULL!	#NULL!	#NULL!	#NULL!	#NULL!
5	2	3	#NULL!	#NULL!	#NULL!	#NULL!	#NULL!	#NULL!	#NULL!	#NULL!
6	2	3	#NULL!	#NULL!	#NULL!	#NULL!	#NULL!	#NULL!	#NULL!	#NULL!
7	2	3	#NULL!	#NULL!	#NULL!	#NULL!	#NULL!	#NULL!	#NULL!	#NULL!
1	2	3	#NULL!	#NULL!	#NULL!	#NULL!	#NULL!	#NULL!	#NULL!	#NULL!
2	2	3	#NULL!	#NULL!	#NULL!	#NULL!	#NULL!	#NULL!	#NULL!	#NULL!
3	2	3	#NULL!	#NULL!	#NULL!	#NULL!	#NULL!	#NULL!	#NULL!	#NULL!
4	2	3	#NULL!	#NULL!	#NULL!	#NULL!	#NULL!	#NULL!	#NULL!	#NULL!
5	2	3	#NULL!	#NULL!	#NULL!	#NULL!	#NULL!	#NULL!	#NULL!	#NULL!
6	2	3	#NULL!	#NULL!	#NULL!	#NULL!	#NULL!	#NULL!	#NULL!	#NULL!
7	2	3	#NULL!	#NULL!	#NULL!	#NULL!	#NULL!	#NULL!	#NULL!	#NULL!
1	2	3	#NULL!	#NULL!	#NULL!	#NULL!	#NULL!	#NULL!	#NULL!	#NULL!
2	2	3	#NULL!	#NULL!	#NULL!	#NULL!	#NULL!	#NULL!	#NULL!	#NULL!
3	2	3	#NULL!	#NULL!	#NULL!	#NULL!	#NULL!	#NULL!	#NULL!	#NULL!
4	2	3	#NULL!	#NULL!	#NULL!	#NULL!	#NULL!	#NULL!	#NULL!	#NULL!
5	2	3	#NULL!	#NULL!	#NULL!	#NULL!	#NULL!	#NULL!	#NULL!	#NULL!
6	2	3	#NULL!	#NULL!	#NULL!	#NULL!	#NULL!	#NULL!	#NULL!	#NULL!
7	2	3	#NULL!	#NULL!	#NULL!	#NULL!	#NULL!	#NULL!	#NULL!	#NULL!
1	2	3	#NULL!	#NULL!	#NULL!	#NULL!	#NULL!	#NULL!	#NULL!	#NULL!
2	2	3	#NULL!	#NULL!	#NULL!	#NULL!	#NULL!	#NULL!	#NULL!	#NULL!
3	2	3	#NULL!	#NULL!	#NULL!	#NULL!	#NULL!	#NULL!	#NULL!	#NULL!
4	2	3	#NULL!	#NULL!	#NULL!	#NULL!	#NULL!	#NULL!	#NULL!	#NULL!
5	2	3	#NULL!	#NULL!	#NULL!	#NULL!	#NULL!	#NULL!	#NULL!	#NULL!
6	2	3	#NULL!	#NULL!	#NULL!	#NULL!	#NULL!	#NULL!	#NULL!	#NULL!
7	2	3	#NULL!	#NULL!	#NULL!	#NULL!	#NULL!	#NULL!	#NULL!	#NULL!
1	2	3	#NULL!	#NULL!	#NULL!	#NULL!	#NULL!	#NULL!	#NULL!	#NULL!
2	2	3	#NULL!	#NULL!	#NULL!	#NULL!	#NULL!	#NULL!	#NULL!	#NULL!
3	2	3	#NULL!	#NULL!	#NULL!	#NULL!	#NULL!	#NULL!	#NULL!	#NULL!
4	2	3	#NULL!	#NULL!	#NULL!	#NULL!	#NULL!	#NULL!	#NULL!	#NULL!
5	2	3	#NULL!	#NULL!	#NULL!	#NULL!	#NULL!	#NULL!	#NULL!	#NULL!
6	2	3	#NULL!	#NULL!	#NULL!	#NULL!	#NULL!	#NULL!	#NULL!	#NULL!
7	2	3	#NULL!	#NULL!	#NULL!	#NULL!	#NULL!	#NULL!	#NULL!	#NULL!
1	2	3	#NULL!	#NULL!	#NULL!	#NULL!	#NULL!	#NULL!	#NULL!	#NULL!
2	2	3	#NULL!	#NULL!	#NULL!	#NULL!	#NULL!	#NULL!	#NULL!	#NULL!
3	2	3	#NULL!	#NULL!	#NULL!	#NULL!	#NULL!	#NULL!	#NULL!	#NULL!
4	2	3	#NULL!	#NULL!	#NULL!	#NULL!	#NULL!	#NULL!	#NULL!	#NULL!
5	2	3	#NULL!	#NULL!	#NULL!	#NULL!	#NULL!	#NULL!	#NULL!	#NULL!
6	2	3	#NULL!	#NULL!	#NULL!	#NULL!	#NULL!	#NULL!	#NULL!	#NULL!
1	2	3	#NULL!	#NULL!	#NULL!	#NULL!	#NULL!	#NULL!	#NULL!	#NULL!
2	2	3	#NULL!	#NULL!	#NULL!	#NULL!	#NULL!	#NULL!	#NULL!	#NULL!
3	2	3	#NULL!	#NULL!	#NULL!	#NULL!	#NULL!	#NULL!	#NULL!	#NULL!
4	2	3	#NULL!	#NULL!	#NULL!	#NULL!	1	#NULL!	#NULL!	#NULL!
5	2	3	#NULL!	#NULL!	#NULL!	#NULL!	#NULL!	#NULL!	#NULL!	#NULL!
6	2	3	#NULL!	#NULL!	#NULL!	#NULL!	2	#NULL!	#NULL!	#NULL!
7	2	3	#NULL!	#NULL!	#NULL!	#NULL!	#NULL!	#NULL!	#NULL!	#NULL!
1	2	3	#NULL!	#NULL!	#NULL!	#NULL!	#NULL!	#NULL!	#NULL!	#NULL!
2	2	3	#NULL!	#NULL!	#NULL!	#NULL!	#NULL!	#NULL!	#NULL!	#NULL!
3	2	3	#NULL!	#NULL!	#NULL!	#NULL!	#NULL!	#NULL!	#NULL!	#NULL!
4	2	3	#NULL!	#NULL!	#NULL!	#NULL!	#NULL!	#NULL!	#NULL!	#NULL!
5	2	3	#NULL!	#NULL!	#NULL!	#NULL!	#NULL!	#NULL!	#NULL!	#NULL!
6	2	3	#NULL!	#NULL!	#NULL!	#NULL!	#NULL!	#NULL!	#NULL!	#NULL!
7	2	3	#NULL!	#NULL!	#NULL!	#NULL!	#NULL!	#NULL!	#NULL!	#NULL!
1	2	3	#NULL!	#NULL!	#NULL!	#NULL!	#NULL!	#NULL!	#NULL!	#NULL!
2	2	3	#NULL!	#NULL!	#NULL!	#NULL!	#NULL!	#NULL!	#NULL!	#NULL!
3	2	3	#NULL!	#NULL!	#NULL!	#NULL!	#NULL!	#NULL!	#NULL!	#NULL!
4	2	3	#NULL!	#NULL!	#NULL!	#NULL!	#NULL!	#NULL!	#NULL!	#NULL!
5	2	3	#NULL!	#NULL!	#NULL!	#NULL!	#NULL!	#NULL!	#NULL!	#NULL!
6	2	3	#NULL!	#NULL!	#NULL!	#NULL!	#NULL!	#NULL!	#NULL!	#NULL!
7	2	3	#NULL!	#NULL!	#NULL!	#NULL!	#NULL!	#NULL!	#NULL!	#NULL!
1	2	3	#NULL!	#NULL!	#NULL!	#NULL!	#NULL!	#NULL!	#NULL!	#NULL!
2	2	3	#NULL!	#NULL!	#NULL!	#NULL!	#NULL!	#NULL!	#NULL!	#NULL!
3	2	3	#NULL!	#NULL!	#NULL!	#NULL!	#NULL!	#NULL!	#NULL!	#NULL!
4	2	3	#NULL!	#NULL!	#NULL!	#NULL!	#NULL!	#NULL!	#NULL!	#NULL!
5	2	3	#NULL!	#NULL!	#NULL!	#NULL!	#NULL!	#NULL!	#NULL!	#NULL!
6	2	3	#NULL!	#NULL!	#NULL!	#NULL!	#NULL!	#NULL!	#NULL!	#NULL!
1	2	3	#NULL!	#NULL!	#NULL!	#NULL!	#NULL!	#NULL!	#NULL!	#NULL!
2	2	3	#NULL!	#NULL!	#NULL!	#NULL!	#NULL!	#NULL!	#NULL!	#NULL!
3	2	3	#NULL!	#NULL!	#NULL!	#NULL!	#NULL!	#NULL!	#NULL!	#NULL!
4	2	3	#NULL!	#NULL!	#NULL!	#NULL!	#NULL!	#NULL!	#NULL!	#NULL!
5	2	3	#NULL!	#NULL!	#NULL!	#NULL!	#NULL!	#NULL!	#NULL!	#NULL!
1	2	3	#NULL!	#NULL!	#NULL!	#NULL!	#NULL!	#NULL!	#NULL!	#NULL!
2	2	3	#NULL!	#NULL!	#NULL!	#NULL!	#NULL!	#NULL!	#NULL!	#NULL!
3	2	3	#NULL!	#NULL!	#NULL!	#NULL!	#NULL!	#NULL!	#NULL!	#NULL!
4	2	3	#NULL!	#NULL!	#NULL!	#NULL!	#NULL!	#NULL!	#NULL!	#NULL!
5	2	3	#NULL!	#NULL!	#NULL!	#NULL!	#NULL!	#NULL!	#NULL!	#NULL!
6	2	3	#NULL!	#NULL!	#NULL!	#NULL!	#NULL!	#NULL!	#NULL!	#NULL!
1	2	3	#NULL!	#NULL!	#NULL!	#NULL!	1	#NULL!	#NULL!	#NULL!
2	2	3	#NULL!	#NULL!	#NULL!	#NULL!	1	#NULL!	#NULL!	#NULL!
3	2	3	#NULL!	#NULL!	#NULL!	#NULL!	#NULL!	#NULL!	#NULL!	#NULL!
4	2	3	#NULL!	#NULL!	#NULL!	#NULL!	#NULL!	#NULL!	#NULL!	#NULL!
5	2	3	#NULL!	#NULL!	#NULL!	#NULL!	#NULL!	#NULL!	#NULL!	#NULL!
6	2	3	#NULL!	#NULL!	#NULL!	#NULL!	#NULL!	#NULL!	#NULL!	#NULL!
7	2	3	#NULL!	#NULL!	#NULL!	#NULL!	#NULL!	#NULL!	#NULL!	#NULL!
1	2	3	#NULL!	#NULL!	#NULL!	#NULL!	#NULL!	#NULL!	#NULL!	#NULL!
2	2	3	#NULL!	#NULL!	#NULL!	#NULL!	#NULL!	#NULL!	#NULL!	#NULL!
3	2	3	#NULL!	#NULL!	#NULL!	#NULL!	#NULL!	#NULL!	#NULL!	#NULL!
4	2	3	#NULL!	#NULL!	#NULL!	#NULL!	#NULL!	#NULL!	#NULL!	#NULL!
5	2	3	#NULL!	#NULL!	#NULL!	#NULL!	#NULL!	#NULL!	#NULL!	#NULL!
6	2	3	#NULL!	#NULL!	#NULL!	#NULL!	#NULL!	#NULL!	#NULL!	#NULL!
7	2	3	#NULL!	#NULL!	#NULL!	#NULL!	#NULL!	#NULL!	#NULL!	#NULL!
1	2	3	#NULL!	#NULL!	#NULL!	#NULL!	#NULL!	#NULL!	#NULL!	#NULL!
2	2	3	#NULL!	#NULL!	#NULL!	#NULL!	#NULL!	#NULL!	#NULL!	#NULL!
3	2	3	#NULL!	#NULL!	#NULL!	#NULL!	#NULL!	#NULL!	#NULL!	#NULL!
4	2	3	#NULL!	#NULL!	#NULL!	#NULL!	#NULL!	#NULL!	#NULL!	#NULL!
5	2	3	#NULL!	#NULL!	#NULL!	#NULL!	#NULL!	#NULL!	#NULL!	#NULL!
6	2	3	#NULL!	#NULL!	#NULL!	#NULL!	#NULL!	#NULL!	#NULL!	#NULL!
1	2	3	#NULL!	#NULL!	#NULL!	#NULL!	#NULL!	#NULL!	#NULL!	#NULL!
2	2	3	#NULL!	#NULL!	#NULL!	#NULL!	3	#NULL!	#NULL!	#NULL!
3	2	3	#NULL!	#NULL!	#NULL!	#NULL!	#NULL!	#NULL!	#NULL!	#NULL!
4	2	3	#NULL!	#NULL!	#NULL!	#NULL!	#NULL!	#NULL!	#NULL!	#NULL!
5	2	3	#NULL!	#NULL!	#NULL!	#NULL!	#NULL!	#NULL!	#NULL!	#NULL!
6	2	3	#NULL!	#NULL!	#NULL!	#NULL!	#NULL!	#NULL!	#NULL!	#NULL!
7	2	3	#NULL!	#NULL!	#NULL!	#NULL!	#NULL!	#NULL!	#NULL!	#NULL!
1	2	3	#NULL!	#NULL!	#NULL!	#NULL!	#NULL!	#NULL!	#NULL!	#NULL!
2	2	3	#NULL!	#NULL!	#NULL!	#NULL!	#NULL!	#NULL!	#NULL!	#NULL!
3	2	3	#NULL!	#NULL!	#NULL!	#NULL!	#NULL!	#NULL!	#NULL!	#NULL!
4	2	3	#NULL!	#NULL!	#NULL!	#NULL!	#NULL!	#NULL!	#NULL!	#NULL!
5	2	3	#NULL!	#NULL!	#NULL!	#NULL!	#NULL!	#NULL!	#NULL!	#NULL!
6	2	3	#NULL!	#NULL!	#NULL!	#NULL!	#NULL!	#NULL!	#NULL!	#NULL!
7	2	3	#NULL!	#NULL!	#NULL!	#NULL!	#NULL!	#NULL!	#NULL!	#NULL!
1	2	3	#NULL!	#NULL!	#NULL!	#NULL!	#NULL!	#NULL!	#NULL!	#NULL!
2	2	3	#NULL!	#NULL!	#NULL!	#NULL!	#NULL!	#NULL!	#NULL!	#NULL!
3	2	3	#NULL!	#NULL!	#NULL!	#NULL!	#NULL!	#NULL!	#NULL!	#NULL!
4	2	3	#NULL!	#NULL!	#NULL!	#NULL!	#NULL!	#NULL!	#NULL!	#NULL!
5	2	3	#NULL!	#NULL!	#NULL!	#NULL!	#NULL!	#NULL!	#NULL!	#NULL!
6	2	3	#NULL!	#NULL!	#NULL!	#NULL!	#NULL!	#NULL!	#NULL!	#NULL!
7	2	3	#NULL!	#NULL!	#NULL!	#NULL!	#NULL!	#NULL!	#NULL!	#NULL!
1	2	3	#NULL!	#NULL!	#NULL!	#NULL!	#NULL!	#NULL!	#NULL!	#NULL!
2	2	3	#NULL!	#NULL!	#NULL!	#NULL!	#NULL!	#NULL!	#NULL!	#NULL!
3	2	3	#NULL!	#NULL!	#NULL!	#NULL!	#NULL!	#NULL!	#NULL!	#NULL!
4	2	3	#NULL!	#NULL!	#NULL!	#NULL!	#NULL!	#NULL!	#NULL!	#NULL!
5	2	3	#NULL!	#NULL!	#NULL!	#NULL!	#NULL!	#NULL!	#NULL!	#NULL!
6	2	3	#NULL!	#NULL!	#NULL!	#NULL!	#NULL!	#NULL!	#NULL!	#NULL!
1	2	3	#NULL!	#NULL!	#NULL!	#NULL!	#NULL!	#NULL!	#NULL!	#NULL!
2	2	3	#NULL!	#NULL!	#NULL!	#NULL!	#NULL!	#NULL!	#NULL!	#NULL!
3	2	3	#NULL!	#NULL!	#NULL!	#NULL!	#NULL!	#NULL!	#NULL!	#NULL!
4	2	3	#NULL!	#NULL!	#NULL!	#NULL!	#NULL!	#NULL!	#NULL!	#NULL!
5	2	3	#NULL!	#NULL!	#NULL!	#NULL!	#NULL!	#NULL!	#NULL!	#NULL!
6	2	3	#NULL!	#NULL!	#NULL!	#NULL!	#NULL!	#NULL!	#NULL!	#NULL!
1	2	3	#NULL!	#NULL!	#NULL!	#NULL!	#NULL!	#NULL!	#NULL!	#NULL!
2	2	3	#NULL!	#NULL!	#NULL!	#NULL!	#NULL!	#NULL!	#NULL!	#NULL!
3	2	3	#NULL!	#NULL!	#NULL!	#NULL!	#NULL!	#NULL!	#NULL!	#NULL!
4	2	3	#NULL!	#NULL!	#NULL!	#NULL!	#NULL!	#NULL!	#NULL!	#NULL!
5	2	3	#NULL!	#NULL!	#NULL!	#NULL!	#NULL!	#NULL!	#NULL!	#NULL!
6	2	3	#NULL!	#NULL!	#NULL!	#NULL!	#NULL!	#NULL!	#NULL!	#NULL!
1	2	3	#NULL!	#NULL!	#NULL!	#NULL!	#NULL!	#NULL!	#NULL!	#NULL!
2	2	3	#NULL!	#NULL!	#NULL!	#NULL!	#NULL!	#NULL!	#NULL!	#NULL!
3	2	3	#NULL!	#NULL!	#NULL!	#NULL!	#NULL!	#NULL!	#NULL!	#NULL!
4	2	3	#NULL!	#NULL!	#NULL!	#NULL!	#NULL!	#NULL!	#NULL!	#NULL!
5	2	3	#NULL!	#NULL!	#NULL!	#NULL!	#NULL!	#NULL!	#NULL!	#NULL!
6	2	3	#NULL!	#NULL!	#NULL!	#NULL!	#NULL!	#NULL!	#NULL!	#NULL!
1	2	3	#NULL!	#NULL!	#NULL!	#NULL!	#NULL!	#NULL!	#NULL!	#NULL!
2	2	3	#NULL!	#NULL!	#NULL!	#NULL!	#NULL!	#NULL!	#NULL!	#NULL!
3	2	3	#NULL!	#NULL!	#NULL!	#NULL!	#NULL!	#NULL!	#NULL!	#NULL!
4	2	3	#NULL!	#NULL!	#NULL!	#NULL!	#NULL!	#NULL!	#NULL!	#NULL!
5	2	3	#NULL!	#NULL!	#NULL!	#NULL!	#NULL!	#NULL!	#NULL!	#NULL!
6	2	3	#NULL!	#NULL!	#NULL!	#NULL!	#NULL!	#NULL!	#NULL!	#NULL!
1	2	3	#NULL!	#NULL!	#NULL!	#NULL!	#NULL!	#NULL!	#NULL!	#NULL!
2	2	3	#NULL!	#NULL!	#NULL!	#NULL!	#NULL!	#NULL!	#NULL!	#NULL!
3	2	3	#NULL!	#NULL!	#NULL!	#NULL!	#NULL!	#NULL!	#NULL!	#NULL!
4	2	3	#NULL!	#NULL!	#NULL!	#NULL!	#NULL!	#NULL!	#NULL!	#NULL!
5	2	3	#NULL!	#NULL!	#NULL!	#NULL!	#NULL!	#NULL!	#NULL!	#NULL!
6	2	3	#NULL!	#NULL!	#NULL!	#NULL!	#NULL!	#NULL!	#NULL!	#NULL!
7	2	3	#NULL!	#NULL!	#NULL!	#NULL!	#NULL!	#NULL!	#NULL!	#NULL!
1	2	3	#NULL!	#NULL!	#NULL!	#NULL!	2	#NULL!	#NULL!	#NULL!
2	2	3	#NULL!	#NULL!	#NULL!	#NULL!	#NULL!	#NULL!	#NULL!	#NULL!
3	2	3	#NULL!	#NULL!	#NULL!	#NULL!	#NULL!	#NULL!	#NULL!	#NULL!
4	2	3	#NULL!	#NULL!	#NULL!	#NULL!	#NULL!	#NULL!	#NULL!	#NULL!
5	2	3	#NULL!	#NULL!	#NULL!	#NULL!	#NULL!	#NULL!	#NULL!	#NULL!
6	2	3	#NULL!	#NULL!	#NULL!	#NULL!	#NULL!	#NULL!	#NULL!	#NULL!
7	2	3	#NULL!	#NULL!	#NULL!	#NULL!	6	#NULL!	#NULL!	#NULL!
1	2	3	#NULL!	#NULL!	#NULL!	#NULL!	#NULL!	#NULL!	#NULL!	#NULL!
2	2	3	#NULL!	#NULL!	#NULL!	#NULL!	#NULL!	#NULL!	#NULL!	#NULL!
3	2	3	#NULL!	#NULL!	#NULL!	#NULL!	#NULL!	#NULL!	#NULL!	#NULL!
4	2	3	#NULL!	#NULL!	#NULL!	#NULL!	#NULL!	#NULL!	#NULL!	#NULL!
5	2	3	#NULL!	#NULL!	#NULL!	#NULL!	#NULL!	#NULL!	#NULL!	#NULL!
6	2	3	#NULL!	#NULL!	#NULL!	#NULL!	#NULL!	#NULL!	#NULL!	#NULL!
1	2	3	#NULL!	#NULL!	#NULL!	#NULL!	#NULL!	#NULL!	#NULL!	#NULL!
2	2	3	#NULL!	#NULL!	#NULL!	#NULL!	#NULL!	#NULL!	#NULL!	#NULL!
3	2	3	#NULL!	#NULL!	#NULL!	#NULL!	#NULL!	#NULL!	#NULL!	#NULL!
4	2	3	#NULL!	#NULL!	#NULL!	#NULL!	#NULL!	#NULL!	#NULL!	#NULL!
5	2	3	#NULL!	#NULL!	#NULL!	#NULL!	#NULL!	#NULL!	#NULL!	#NULL!
6	2	3	#NULL!	#NULL!	#NULL!	#NULL!	#NULL!	#NULL!	#NULL!	#NULL!
7	2	3	#NULL!	#NULL!	#NULL!	#NULL!	#NULL!	#NULL!	#NULL!	#NULL!
1	2	3	#NULL!	#NULL!	#NULL!	#NULL!	#NULL!	#NULL!	#NULL!	#NULL!
2	2	3	#NULL!	#NULL!	#NULL!	#NULL!	#NULL!	#NULL!	#NULL!	#NULL!
3	2	3	#NULL!	#NULL!	#NULL!	#NULL!	#NULL!	#NULL!	#NULL!	#NULL!
4	2	3	#NULL!	#NULL!	#NULL!	#NULL!	#NULL!	#NULL!	#NULL!	#NULL!
5	2	3	#NULL!	#NULL!	#NULL!	#NULL!	#NULL!	#NULL!	#NULL!	#NULL!
6	2	3	#NULL!	#NULL!	#NULL!	#NULL!	#NULL!	#NULL!	#NULL!	#NULL!
1	2	3	#NULL!	#NULL!	#NULL!	#NULL!	#NULL!	#NULL!	#NULL!	#NULL!
2	2	3	#NULL!	#NULL!	#NULL!	#NULL!	#NULL!	#NULL!	#NULL!	#NULL!
3	2	3	#NULL!	#NULL!	#NULL!	#NULL!	#NULL!	#NULL!	#NULL!	#NULL!
4	2	3	#NULL!	#NULL!	#NULL!	#NULL!	#NULL!	#NULL!	#NULL!	#NULL!
5	2	3	#NULL!	#NULL!	#NULL!	#NULL!	#NULL!	#NULL!	#NULL!	#NULL!
6	2	3	#NULL!	#NULL!	#NULL!	#NULL!	#NULL!	#NULL!	#NULL!	#NULL!
7	2	3	#NULL!	#NULL!	#NULL!	#NULL!	1	#NULL!	#NULL!	#NULL!
1	2	3	#NULL!	#NULL!	#NULL!	#NULL!	#NULL!	#NULL!	#NULL!	#NULL!
2	2	3	#NULL!	#NULL!	#NULL!	#NULL!	#NULL!	#NULL!	#NULL!	#NULL!
3	2	3	#NULL!	#NULL!	#NULL!	#NULL!	#NULL!	#NULL!	#NULL!	#NULL!
4	2	3	#NULL!	#NULL!	#NULL!	#NULL!	#NULL!	#NULL!	#NULL!	#NULL!
5	2	3	#NULL!	#NULL!	#NULL!	#NULL!	#NULL!	#NULL!	#NULL!	#NULL!
6	2	3	#NULL!	#NULL!	#NULL!	#NULL!	#NULL!	#NULL!	#NULL!	#NULL!
7	2	3	#NULL!	#NULL!	#NULL!	#NULL!	#NULL!	#NULL!	#NULL!	#NULL!
1	2	3	#NULL!	#NULL!	#NULL!	#NULL!	#NULL!	#NULL!	#NULL!	#NULL!
2	2	3	#NULL!	#NULL!	#NULL!	#NULL!	#NULL!	#NULL!	#NULL!	#NULL!
3	2	3	#NULL!	#NULL!	#NULL!	#NULL!	#NULL!	#NULL!	#NULL!	#NULL!
4	2	3	#NULL!	#NULL!	#NULL!	#NULL!	#NULL!	#NULL!	#NULL!	#NULL!
5	2	3	#NULL!	#NULL!	#NULL!	#NULL!	#NULL!	#NULL!	#NULL!	#NULL!
6	2	3	#NULL!	#NULL!	#NULL!	#NULL!	#NULL!	#NULL!	#NULL!	#NULL!
7	2	3	#NULL!	#NULL!	#NULL!	#NULL!	#NULL!	#NULL!	#NULL!	#NULL!
1	2	3	#NULL!	#NULL!	#NULL!	#NULL!	#NULL!	#NULL!	#NULL!	#NULL!
2	2	3	#NULL!	#NULL!	#NULL!	#NULL!	#NULL!	#NULL!	#NULL!	#NULL!
3	2	3	#NULL!	#NULL!	#NULL!	#NULL!	#NULL!	#NULL!	#NULL!	#NULL!
4	2	3	#NULL!	#NULL!	#NULL!	#NULL!	#NULL!	#NULL!	#NULL!	#NULL!
5	2	3	#NULL!	#NULL!	#NULL!	#NULL!	#NULL!	#NULL!	#NULL!	#NULL!
6	2	3	#NULL!	#NULL!	#NULL!	#NULL!	#NULL!	#NULL!	#NULL!	#NULL!
7	2	3	#NULL!	#NULL!	#NULL!	#NULL!	#NULL!	#NULL!	#NULL!	#NULL!
1	2	3	#NULL!	#NULL!	#NULL!	#NULL!	#NULL!	#NULL!	#NULL!	#NULL!
2	2	3	#NULL!	#NULL!	#NULL!	#NULL!	#NULL!	#NULL!	#NULL!	#NULL!
3	2	3	#NULL!	#NULL!	#NULL!	#NULL!	#NULL!	#NULL!	#NULL!	#NULL!
4	2	3	#NULL!	#NULL!	#NULL!	#NULL!	#NULL!	#NULL!	#NULL!	#NULL!
5	2	3	#NULL!	#NULL!	#NULL!	#NULL!	#NULL!	#NULL!	#NULL!	#NULL!
6	2	3	#NULL!	#NULL!	#NULL!	#NULL!	#NULL!	#NULL!	#NULL!	#NULL!
7	2	3	#NULL!	#NULL!	#NULL!	#NULL!	#NULL!	#NULL!	#NULL!	#NULL!
1	2	3	#NULL!	#NULL!	#NULL!	#NULL!	#NULL!	#NULL!	#NULL!	#NULL!
2	2	3	#NULL!	#NULL!	#NULL!	#NULL!	2	#NULL!	#NULL!	#NULL!
3	2	3	#NULL!	#NULL!	#NULL!	#NULL!	#NULL!	#NULL!	#NULL!	#NULL!
4	2	3	#NULL!	#NULL!	#NULL!	#NULL!	#NULL!	#NULL!	#NULL!	#NULL!
5	2	3	#NULL!	#NULL!	#NULL!	#NULL!	#NULL!	#NULL!	#NULL!	#NULL!
6	2	3	#NULL!	#NULL!	#NULL!	#NULL!	3	#NULL!	#NULL!	#NULL!
7	2	3	#NULL!	#NULL!	#NULL!	#NULL!	#NULL!	#NULL!	#NULL!	#NULL!
1	2	3	#NULL!	#NULL!	#NULL!	#NULL!	#NULL!	#NULL!	#NULL!	#NULL!
2	2	3	#NULL!	#NULL!	#NULL!	#NULL!	#NULL!	#NULL!	#NULL!	#NULL!
3	2	3	#NULL!	#NULL!	#NULL!	#NULL!	#NULL!	#NULL!	#NULL!	#NULL!
4	2	3	#NULL!	#NULL!	#NULL!	#NULL!	#NULL!	#NULL!	#NULL!	#NULL!
5	2	3	#NULL!	#NULL!	#NULL!	#NULL!	#NULL!	#NULL!	#NULL!	#NULL!
6	2	3	#NULL!	#NULL!	#NULL!	#NULL!	#NULL!	#NULL!	#NULL!	#NULL!
7	2	3	#NULL!	#NULL!	#NULL!	#NULL!	#NULL!	#NULL!	#NULL!	#NULL!
1	2	3	#NULL!	#NULL!	#NULL!	#NULL!	#NULL!	#NULL!	#NULL!	#NULL!
2	2	3	#NULL!	#NULL!	#NULL!	#NULL!	#NULL!	#NULL!	#NULL!	#NULL!
3	2	3	#NULL!	#NULL!	#NULL!	#NULL!	#NULL!	#NULL!	#NULL!	#NULL!
4	2	3	#NULL!	#NULL!	#NULL!	#NULL!	#NULL!	#NULL!	#NULL!	#NULL!
5	2	3	#NULL!	#NULL!	#NULL!	#NULL!	#NULL!	#NULL!	#NULL!	#NULL!
6	2	3	#NULL!	#NULL!	#NULL!	#NULL!	#NULL!	#NULL!	#NULL!	#NULL!
7	2	3	#NULL!	#NULL!	#NULL!	#NULL!	#NULL!	#NULL!	#NULL!	#NULL!
1	2	3	#NULL!	#NULL!	#NULL!	#NULL!	#NULL!	#NULL!	#NULL!	#NULL!
2	2	3	#NULL!	#NULL!	#NULL!	#NULL!	#NULL!	#NULL!	#NULL!	#NULL!
3	2	3	#NULL!	#NULL!	#NULL!	#NULL!	#NULL!	#NULL!	#NULL!	#NULL!
4	2	3	#NULL!	#NULL!	#NULL!	#NULL!	#NULL!	#NULL!	#NULL!	#NULL!
5	2	3	#NULL!	#NULL!	#NULL!	#NULL!	#NULL!	#NULL!	#NULL!	#NULL!
6	2	3	#NULL!	#NULL!	#NULL!	#NULL!	#NULL!	#NULL!	#NULL!	#NULL!
7	2	3	#NULL!	#NULL!	#NULL!	#NULL!	#NULL!	#NULL!	#NULL!	#NULL!
1	2	3	#NULL!	#NULL!	#NULL!	#NULL!	#NULL!	#NULL!	#NULL!	#NULL!
2	2	3	#NULL!	#NULL!	#NULL!	#NULL!	#NULL!	#NULL!	#NULL!	#NULL!
3	2	3	#NULL!	#NULL!	#NULL!	#NULL!	#NULL!	#NULL!	#NULL!	#NULL!
4	2	3	#NULL!	#NULL!	#NULL!	#NULL!	#NULL!	#NULL!	#NULL!	#NULL!
5	2	3	#NULL!	#NULL!	#NULL!	#NULL!	#NULL!	#NULL!	#NULL!	#NULL!
6	2	3	#NULL!	#NULL!	#NULL!	#NULL!	#NULL!	#NULL!	#NULL!	#NULL!
7	2	3	#NULL!	#NULL!	#NULL!	#NULL!	#NULL!	#NULL!	#NULL!	#NULL!
1	2	3	#NULL!	#NULL!	#NULL!	#NULL!	#NULL!	#NULL!	#NULL!	#NULL!
2	2	3	#NULL!	#NULL!	#NULL!	#NULL!	#NULL!	#NULL!	#NULL!	#NULL!
3	2	3	#NULL!	#NULL!	#NULL!	#NULL!	#NULL!	#NULL!	#NULL!	#NULL!
4	2	3	#NULL!	#NULL!	#NULL!	#NULL!	#NULL!	#NULL!	#NULL!	#NULL!
5	2	3	#NULL!	#NULL!	#NULL!	#NULL!	#NULL!	#NULL!	#NULL!	#NULL!
6	2	3	#NULL!	#NULL!	#NULL!	#NULL!	#NULL!	#NULL!	#NULL!	#NULL!
7	2	3	#NULL!	#NULL!	#NULL!	#NULL!	#NULL!	#NULL!	#NULL!	#NULL!
1	2	3	#NULL!	#NULL!	#NULL!	#NULL!	#NULL!	#NULL!	#NULL!	#NULL!
2	2	3	#NULL!	#NULL!	#NULL!	#NULL!	#NULL!	#NULL!	#NULL!	#NULL!
3	2	3	#NULL!	#NULL!	#NULL!	#NULL!	#NULL!	#NULL!	#NULL!	#NULL!
4	2	3	#NULL!	#NULL!	#NULL!	#NULL!	#NULL!	#NULL!	#NULL!	#NULL!
5	2	3	#NULL!	#NULL!	#NULL!	#NULL!	#NULL!	#NULL!	#NULL!	#NULL!
6	2	3	#NULL!	#NULL!	#NULL!	#NULL!	#NULL!	#NULL!	#NULL!	#NULL!
7	2	3	#NULL!	#NULL!	#NULL!	#NULL!	#NULL!	#NULL!	#NULL!	#NULL!
1	2	3	#NULL!	#NULL!	#NULL!	#NULL!	#NULL!	#NULL!	#NULL!	#NULL!
2	2	3	#NULL!	#NULL!	#NULL!	#NULL!	#NULL!	#NULL!	#NULL!	#NULL!
3	2	3	#NULL!	#NULL!	#NULL!	#NULL!	#NULL!	#NULL!	#NULL!	#NULL!
4	2	3	#NULL!	#NULL!	#NULL!	#NULL!	#NULL!	#NULL!	#NULL!	#NULL!
5	2	3	#NULL!	#NULL!	#NULL!	#NULL!	#NULL!	#NULL!	#NULL!	#NULL!
6	2	3	#NULL!	#NULL!	#NULL!	#NULL!	#NULL!	#NULL!	#NULL!	#NULL!
7	2	3	#NULL!	#NULL!	#NULL!	#NULL!	#NULL!	#NULL!	#NULL!	#NULL!
1	2	3	#NULL!	#NULL!	#NULL!	#NULL!	#NULL!	#NULL!	#NULL!	#NULL!
2	2	3	#NULL!	#NULL!	#NULL!	#NULL!	#NULL!	#NULL!	#NULL!	#NULL!
3	2	3	#NULL!	#NULL!	#NULL!	#NULL!	#NULL!	#NULL!	#NULL!	#NULL!
4	2	3	#NULL!	#NULL!	#NULL!	#NULL!	#NULL!	#NULL!	#NULL!	#NULL!
5	2	3	#NULL!	#NULL!	#NULL!	#NULL!	#NULL!	#NULL!	#NULL!	#NULL!
6	2	3	#NULL!	#NULL!	#NULL!	#NULL!	#NULL!	#NULL!	#NULL!	#NULL!
7	2	3	#NULL!	#NULL!	#NULL!	#NULL!	#NULL!	#NULL!	#NULL!	#NULL!
1	2	3	#NULL!	#NULL!	#NULL!	#NULL!	#NULL!	#NULL!	#NULL!	#NULL!
2	2	3	#NULL!	#NULL!	#NULL!	#NULL!	#NULL!	#NULL!	#NULL!	#NULL!
3	2	3	#NULL!	#NULL!	#NULL!	#NULL!	#NULL!	#NULL!	#NULL!	#NULL!
4	2	3	#NULL!	#NULL!	#NULL!	#NULL!	#NULL!	#NULL!	#NULL!	#NULL!
5	2	3	#NULL!	#NULL!	#NULL!	#NULL!	#NULL!	#NULL!	#NULL!	#NULL!
6	2	3	#NULL!	#NULL!	#NULL!	#NULL!	#NULL!	#NULL!	#NULL!	#NULL!
7	2	3	#NULL!	#NULL!	#NULL!	#NULL!	#NULL!	#NULL!	#NULL!	#NULL!
1	2	3	#NULL!	#NULL!	#NULL!	#NULL!	#NULL!	#NULL!	#NULL!	#NULL!
2	2	3	#NULL!	#NULL!	#NULL!	#NULL!	#NULL!	#NULL!	#NULL!	#NULL!
3	2	3	#NULL!	#NULL!	#NULL!	#NULL!	#NULL!	#NULL!	#NULL!	#NULL!
4	2	3	#NULL!	#NULL!	#NULL!	#NULL!	#NULL!	#NULL!	#NULL!	#NULL!
5	2	3	#NULL!	#NULL!	#NULL!	#NULL!	#NULL!	#NULL!	#NULL!	#NULL!
6	2	3	#NULL!	#NULL!	#NULL!	#NULL!	#NULL!	#NULL!	#NULL!	#NULL!
7	2	3	#NULL!	#NULL!	#NULL!	#NULL!	#NULL!	#NULL!	#NULL!	#NULL!
1	2	3	#NULL!	#NULL!	#NULL!	#NULL!	#NULL!	#NULL!	#NULL!	#NULL!
2	2	3	#NULL!	#NULL!	#NULL!	#NULL!	#NULL!	#NULL!	#NULL!	#NULL!
3	2	3	#NULL!	#NULL!	#NULL!	#NULL!	#NULL!	#NULL!	#NULL!	#NULL!
4	2	3	#NULL!	#NULL!	#NULL!	#NULL!	#NULL!	#NULL!	#NULL!	#NULL!
5	2	3	#NULL!	#NULL!	#NULL!	#NULL!	#NULL!	#NULL!	#NULL!	#NULL!
6	2	3	#NULL!	#NULL!	#NULL!	#NULL!	#NULL!	#NULL!	#NULL!	#NULL!
7	2	3	#NULL!	#NULL!	#NULL!	#NULL!	#NULL!	#NULL!	#NULL!	#NULL!
1	2	3	#NULL!	#NULL!	#NULL!	#NULL!	#NULL!	#NULL!	#NULL!	#NULL!
2	2	3	#NULL!	#NULL!	#NULL!	#NULL!	#NULL!	#NULL!	#NULL!	#NULL!
3	2	3	#NULL!	#NULL!	#NULL!	#NULL!	#NULL!	#NULL!	#NULL!	#NULL!
4	2	3	#NULL!	#NULL!	#NULL!	#NULL!	#NULL!	#NULL!	#NULL!	#NULL!
1	2	3	#NULL!	#NULL!	#NULL!	#NULL!	#NULL!	#NULL!	#NULL!	#NULL!
2	2	3	#NULL!	#NULL!	#NULL!	#NULL!	#NULL!	#NULL!	#NULL!	#NULL!
3	2	3	#NULL!	#NULL!	#NULL!	#NULL!	#NULL!	#NULL!	#NULL!	#NULL!
4	2	3	#NULL!	#NULL!	#NULL!	#NULL!	#NULL!	#NULL!	#NULL!	#NULL!
5	2	3	#NULL!	#NULL!	#NULL!	#NULL!	#NULL!	#NULL!	#NULL!	#NULL!
6	2	3	#NULL!	#NULL!	#NULL!	#NULL!	#NULL!	#NULL!	#NULL!	#NULL!
7	2	3	#NULL!	#NULL!	#NULL!	#NULL!	#NULL!	#NULL!	#NULL!	#NULL!
1	2	3	#NULL!	#NULL!	#NULL!	#NULL!	#NULL!	#NULL!	#NULL!	#NULL!
2	2	3	#NULL!	#NULL!	#NULL!	#NULL!	#NULL!	#NULL!	#NULL!	#NULL!
3	2	3	#NULL!	#NULL!	#NULL!	#NULL!	#NULL!	#NULL!	#NULL!	#NULL!
4	2	3	#NULL!	#NULL!	#NULL!	#NULL!	#NULL!	#NULL!	#NULL!	#NULL!
5	2	3	#NULL!	#NULL!	#NULL!	#NULL!	#NULL!	#NULL!	#NULL!	#NULL!
6	2	3	#NULL!	#NULL!	#NULL!	#NULL!	#NULL!	#NULL!	#NULL!	#NULL!
7	2	3	#NULL!	#NULL!	#NULL!	#NULL!	#NULL!	#NULL!	#NULL!	#NULL!
1	2	3	#NULL!	#NULL!	#NULL!	#NULL!	#NULL!	#NULL!	#NULL!	#NULL!
2	2	3	#NULL!	#NULL!	#NULL!	#NULL!	#NULL!	#NULL!	#NULL!	#NULL!
3	2	3	#NULL!	#NULL!	#NULL!	#NULL!	#NULL!	#NULL!	#NULL!	#NULL!
4	2	3	#NULL!	#NULL!	#NULL!	#NULL!	#NULL!	#NULL!	#NULL!	#NULL!
5	2	3	#NULL!	#NULL!	#NULL!	#NULL!	#NULL!	#NULL!	#NULL!	#NULL!
6	2	3	#NULL!	#NULL!	#NULL!	#NULL!	#NULL!	#NULL!	#NULL!	#NULL!
7	2	3	#NULL!	#NULL!	#NULL!	#NULL!	#NULL!	#NULL!	#NULL!	#NULL!
