# Supplementary material for: Sleep, evening light exposure and perceived stress in healthy nulliparous women in the third trimester of pregnancy
Source: PLoS One. 2021 Jun 3;16(6):e0252285. doi: 10.1371/journal.pone.0252285 (PMC8174691; doi:10.1371/journal.pone.0252285)
Supplement: S2 Dataset — (XLSX) [file pone.0252285.s002.xlsx]

## Sheet: S2_Dataset_Table 2_TST SE MP_Sr
Time	Group	Day	Day0	Totalsleeptime	Sleepefficiency	Midpointofsleep	Time0
1	1	4	3	543	92.0339	295	0
2	1	5	4	440	89.7959	225	1
3	1	6	5	456	93.0612	230	2
4	1	7	6	573	93.9344	470	3
5	1	1	0	455	87.5	265	4
6	1	2	1	580	92.8	310	5
7	1	3	2	580	98.3051	325	6
1	1	2	1	465	90.2913	262.5	0
2	1	3	2	540	85.7143	232.5	1
3	1	4	3	540	81.8182	285	2
4	1	5	4	510	89.4737	285	3
5	1	6	5	495	86.8421	255	4
6	1	7	6	510	82.9268	277.5	5
7	1	1	0	540	83.7209	232.5	6
1	1	4	3	485	93.2692	200	0
2	1	5	4	415	87.3684	167.5	1
3	1	6	5	420	90.3226	352.5	2
4	1	7	6	425	68	237.5	3
5	1	1	0	430	90.5263	220	4
6	1	2	1	460	92	210	5
7	1	3	2	420	89.3617	195	6
1	1	4	3	565	94.1667	240	0
2	1	5	4	460	96.8421	172.5	1
3	1	6	5	605	92.3664	335	2
4	1	7	6	510	85.7143	347.5	3
5	1	1	0	413	89.2009	191	4
6	1	2	1	558	93.311	233.5	5
7	1	3	2	435	91.5789	165	6
1	1	2	1	550	92.437	287.5	0
2	1	3	2	500	93.985	255	1
3	1	4	3	475	93.1373	302.5	2
4	1	5	4	475	91.3462	285	3
5	1	6	5	435	87.8788	267.5	4
6	1	7	6	604	98.2114	308	5
7	1	1	0	520	94.5455	340	6
1	1	2	1	505	71.6312	305	0
2	1	3	2	450	76.9231	305	1
3	1	4	3	#NULL!	#NULL!	#NULL!	2
4	1	5	4	410	90.1099	297.5	3
5	1	6	5	440	70.9677	425	4
6	1	7	6	520	80.6202	350	5
7	1	1	0	60	14.8148	165	6
1	1	2	1	339	74.5055	144.5	0
2	1	3	2	358	79.7327	198.5	1
3	1	4	3	410	92.1348	167.5	2
4	1	5	4	440	88.8889	142.5	3
5	1	6	5	285	56.4356	222.5	4
6	1	7	6	405	69.2308	217.5	5
7	1	1	0	295	60.8247	237.5	6
1	1	2	1	400	81.3008	115	0
2	1	3	2	405	90.8072	127.5	1
3	1	4	3	446	89.022	172	2
4	1	5	4	400	90.9091	135	3
5	1	6	5	450	84.9057	215	4
6	1	7	6	471	84.7122	284.5	5
7	1	1	0	435	84.1393	187.5	6
1	1	2	1	490	88.7681	232.5	0
2	1	3	2	434	92.3404	197	1
3	1	4	3	475	93.1373	197.5	2
4	1	5	4	440	83.8095	190	3
5	1	6	5	355	77.1739	265	4
6	1	7	6	465	84.5455	217.5	5
7	1	1	0	455	85.0467	210	6
1	1	2	1	500	90.9091	182.5	0
2	1	3	2	450	80.3571	192.5	1
3	1	4	3	470	83.1858	222.5	2
4	1	5	4	250	53.7634	235	3
5	1	6	5	510	85	307.5	4
6	1	7	6	520	78.7879	295	5
7	1	1	0	340	69.3878	235	6
1	1	2	1	370	79.5699	130	0
2	1	3	2	405	86.1702	132.5	1
3	1	4	3	405	83.5052	127.5	2
4	1	5	4	407	87.5269	143.5	3
5	1	6	5	265	54.6392	287.5	4
6	1	7	6	349	87.6884	284.5	5
7	1	1	0	375	75.7576	77.5	6
1	1	2	1	300	64.5161	225	0
2	1	3	2	410	92.1348	180	1
3	1	4	3	400	85.1064	182.5	2
4	1	5	4	455	81.25	242.5	3
5	1	6	5	410	82.8283	275	4
6	1	7	6	465	91.1765	327.5	5
7	1	1	0	435	87.8788	172.5	6
1	1	2	1	380	76	275	0
2	1	3	2	395	71.8182	330	1
3	1	4	3	340	72.3404	307.5	2
4	1	5	4	385	79.3814	302.5	3
5	1	6	5	390	78.7879	310	4
6	1	7	6	355	71.7172	317.5	5
7	1	1	0	430	85.1485	275	6
1	1	2	1	400	88.8889	195	0
2	1	3	2	410	91.1111	190	1
3	1	4	3	420	94.382	190	2
4	1	5	4	402	93.4884	177.5	3
5	1	6	5	485	83.6207	207.5	4
6	1	7	6	495	86.087	257.5	5
7	1	1	0	505	86.3248	227.5	6
1	1	2	1	350	79.5455	195	0
2	1	3	2	480	91.4286	240	1
3	1	4	3	460	89.3204	215	2
4	1	5	4	445	74.7899	242.5	3
5	1	6	5	440	78.5714	245	4
6	1	7	6	465	88.5714	307.5	5
7	1	1	0	235	58.0247	145	6
1	1	2	1	405	84.375	187.5	0
2	1	3	2	390	81.25	165	1
3	1	4	3	368	95.5844	139	2
4	1	5	4	410	86.4979	190	3
5	1	6	5	490	87.5	280	4
6	1	7	6	445	92.7083	295	5
7	1	1	0	390	81.9328	180	6
1	1	2	1	463	94.4898	127.5	0
2	1	3	2	415	90.2174	145	1
3	1	4	3	400	86.0215	142.5	2
4	1	5	4	500	95.2381	227.5	3
5	1	6	5	580	95.082	212.5	4
6	1	7	6	525	94.5946	245	5
7	1	1	0	400	81.6327	160	6
1	1	2	1	453	85.4717	277.5	0
2	1	3	2	476	91.0134	240	1
3	1	4	3	488	95.6863	225	2
4	1	5	4	540	91.9932	245	3
5	1	6	5	415	88.2979	225	4
6	1	7	6	615	84.2466	200	5
7	1	1	0	530	89.0756	242.5	6
1	1	2	1	365	71.5686	230	0
2	1	3	2	445	82.4074	242.5	1
3	1	4	3	485	83.6207	292.5	2
4	1	5	4	460	76.6667	300	3
5	1	6	5	#NULL!	#NULL!	#NULL!	4
6	1	7	6	500	72.4638	287.5	5
7	1	1	0	270	45	335	6
1	1	2	1	520	88.8889	247.5	0
2	1	3	2	550	94.8276	227.5	1
3	1	4	3	505	93.5185	220	2
4	1	5	4	445	80.1802	182.5	3
5	1	6	5	425	80.9524	322.5	4
6	1	7	6	380	74.5098	315	5
7	1	1	0	355	69.6078	300	6
1	1	2	1	100	23.8095	145	0
2	1	3	2	390	87.6404	195	1
3	1	4	3	515	96.2617	192.5	2
4	1	5	4	400	88.8889	235	3
5	1	6	5	355	92.2078	310	4
6	1	7	6	405	94.186	290	5
7	1	1	0	450	90.9091	192.5	6
1	1	3	2	320	52.459	170	0
2	1	4	3	475	86.3636	187.5	1
3	1	5	4	315	52.5	187.5	2
4	1	6	5	460	74.7967	280	3
5	1	7	6	465	86.9159	257.5	4
6	1	1	0	475	84.0708	197.5	5
7	1	2	1	475	84.0708	152.5	6
1	1	2	1	725	92.9487	322.5	0
2	1	3	2	510	65.3846	280	1
3	1	4	3	500	84.7458	260	2
4	1	5	4	552	86.9291	261.5	3
5	1	6	5	294	91.875	311	4
6	1	7	6	436	90.8333	353	5
7	1	1	0	610	84.7222	317.5	6
1	1	2	1	535	81.6794	182.5	0
2	1	3	2	505	86.3248	207.5	1
3	1	4	3	530	91.3793	195	2
4	1	5	4	485	92.381	182.5	3
5	1	6	5	500	83.3333	245	4
6	1	7	6	435	78.3784	202.5	5
7	1	1	0	290	77.3333	195	6
1	1	2	1	413	92.809	230	0
2	1	3	2	420	91.9037	247.5	1
3	1	4	3	493	94.9904	234	2
4	1	5	4	365	90.1235	235	3
5	1	6	5	488	90.3704	264.5	4
6	1	7	6	502	96.7245	316.5	5
7	1	1	0	446	93.8947	292.5	6
1	1	2	1	295	88.0597	240	0
2	1	3	2	398	98.2716	416	1
3	1	4	3	370	74.7475	352.5	2
4	1	5	4	505	88.5965	375	3
5	1	6	5	270	69.2308	240	4
6	1	7	6	400	78.4314	430	5
7	1	1	0	448	74.6667	346	6
1	1	2	1	366	99.4565	254.5	0
2	1	3	2	348	96.3989	265.5	1
3	1	4	3	423	97.4654	224.5	2
4	1	5	4	352	99.7167	264	3
5	1	6	5	684	81.4286	192	4
6	1	7	6	498	96.325	530	5
7	1	1	0	387	92.8058	215	6
1	1	2	1	360	77.4194	145	0
2	1	3	2	405	82.6531	147.5	1
3	1	4	3	420	87.5	122.5	2
4	1	5	4	410	84.5361	130	3
5	1	6	5	350	66.6667	280	4
6	1	7	6	435	80.5556	300	5
7	1	1	0	480	88.8889	235	6
1	1	2	1	560	91.0569	285	0
2	1	3	2	405	86.1702	185	1
3	1	4	3	540	78.2609	295	2
4	1	5	4	460	95.8333	167.5	3
5	1	6	5	480	91.4286	260	4
6	1	7	6	475	87.963	267.5	5
7	1	1	0	433	96.2222	212.5	6
1	1	2	1	355	84.5238	200	0
2	1	3	2	402	71.7857	356	1
3	1	4	3	387	90.4206	161	2
4	1	5	4	395	87.7778	235	3
5	1	6	5	480	87.2727	325	4
6	1	7	6	430	76.7857	335	5
7	1	1	0	355	93.4211	202.5	6
1	1	2	1	402	93.0556	161.5	0
2	1	3	2	360	94.7368	167.5	1
3	1	4	3	387	93.253	174	2
4	1	5	4	464	95.6701	281.5	3
5	1	6	5	557	98.5841	260	4
6	1	7	6	520	95.4128	268.5	5
7	1	1	0	467	81.5009	276.5	6
1	1	2	1	470	87.037	220	0
2	1	3	2	515	87.2881	217.5	1
3	1	4	3	550	91.6667	250	2
4	1	5	4	505	95.283	225	3
5	1	6	5	535	#NULL!	272.5	4
6	1	7	6	545	91.5966	317.5	5
7	1	1	0	450	95.5414	170	6
1	1	2	1	545	85.1562	302.5	0
2	1	3	2	530	87.6033	310	1
3	1	4	3	440	80	310	2
4	1	5	4	385	78.5714	287.5	3
5	1	6	5	470	94	272.5	4
6	1	7	6	475	87.963	297.5	5
7	1	1	0	525	92.1053	287.5	6
1	1	2	1	#NULL!	#NULL!	#NULL!	0
2	1	3	2	575	91.2698	365	1
3	1	4	3	585	92.8571	365	2
4	1	5	4	515	90.3509	335	3
5	1	6	5	558	93	380	4
6	1	7	6	590	95.1613	362.5	5
7	1	1	0	676.8	93.3517	319.1	6
1	1	2	1	370	74	160	0
2	1	3	2	488	92.4242	159	1
3	1	4	3	460	85.1852	177.5	2
4	1	5	4	500	92.5926	190	3
5	1	6	5	535	93.0435	191.5	4
6	1	7	6	470	90.3846	235	5
7	1	1	0	523	90.4844	177	6
1	1	2	1	390	96.2963	160	0
2	1	3	2	355	87.6543	172.5	1
3	1	4	3	545	93.1624	255	2
4	1	5	4	515	95.3704	210	3
5	1	6	5	350	87.5	170	4
6	1	7	6	465	91.1765	245	5
7	1	1	0	400	95.2381	177.5	6
1	1	1	0	350	80.4598	125	0
2	1	2	1	385	93.9024	165	1
3	1	3	2	515	91.1504	242.5	2
4	1	4	3	375	84.2697	137.5	3
5	1	5	4	428	96.1798	173.5	4
6	1	6	5	550	94.8276	260	5
7	1	7	6	505	90.991	232.5	6
1	1	2	1	475	95.9596	155	0
2	1	3	2	487	96.4356	150	1
3	1	4	3	464	98.7234	151.5	2
4	1	5	4	458	90.6931	131	3
5	1	6	5	540	90.7563	228.5	4
6	1	7	6	389	77.8	312.5	5
7	1	1	0	515	99.0385	162.5	6
1	1	2	1	395	89.7727	187.5	0
2	1	3	2	435	90.625	275	1
3	1	4	3	410	90.1099	170	2
4	1	5	4	280	90.3226	190	3
5	1	6	5	558	92.2314	386	4
6	1	7	6	445	94.6809	312.5	5
7	1	1	0	405	95.2941	170	6
1	1	3	2	400	79.2079	242.5	0
2	1	4	3	435	92.5532	232.5	1
3	1	5	4	300	68.9655	235	2
4	1	6	5	490	89.0909	280	3
5	1	7	6	410	91.1111	335	4
6	1	1	0	355	79.7753	187.5	5
7	1	2	1	485	94.1748	237.5	6
1	1	2	1	460	87.619	255	0
2	1	3	2	463	87.3585	297.5	1
3	1	4	3	560	98.2456	260	2
4	1	5	4	445	90.8163	225	3
5	1	6	5	480	90.566	287.5	4
6	1	7	6	510	81.6	245	5
7	1	1	0	545	88.6179	280	6
1	1	3	2	505	95.283	165	0
2	1	4	3	490	93.3333	150	1
3	1	5	4	430	92.4731	170	2
4	1	6	5	494	94.0952	234.5	3
5	1	7	6	500	86.2069	310	4
6	1	1	0	390	92.8571	210	5
7	1	2	1	395	87.1965	197.5	6
1	1	2	1	440	92.6316	140	0
2	1	3	2	452	93.1959	147.5	1
3	1	4	3	435	92.5532	160	2
4	1	5	4	433	93.1183	146.5	3
5	1	6	5	320	77.1084	230	4
6	1	7	6	503	94.0187	255	5
7	1	1	0	469	95.7143	145	6
1	1	3	2	370	94.8718	190	0
2	1	4	3	375	96.1538	192.5	1
3	1	5	4	445	94.6809	240	2
4	1	6	5	435	88.7755	302.5	3
5	1	7	6	450	85.7143	280	4
6	1	1	0	370	93.6709	252.5	5
7	1	2	1	360	93.5065	192.5	6
1	1	1	0	350	81.3953	172.5	0
2	1	2	1	390	83.871	127.5	1
3	1	3	2	215	45.7447	132.5	2
4	1	4	3	375	75.7576	142.5	3
5	1	5	4	350	70.7071	135	4
6	1	6	5	475	87.963	202.5	5
7	1	7	6	530	90.5983	245	6
1	1	3	2	340	75.5556	205	0
2	1	4	3	560	88.8889	225	1
3	1	5	4	370	79.5699	205	2
4	1	6	5	365	92.4051	145	3
5	1	7	6	510	88.6957	287.5	4
6	1	1	0	390	92.8571	162.5	5
7	1	2	1	435	80.5556	232.5	6
1	1	2	1	405	75	247.5	0
2	1	3	2	410	69.4915	240	1
3	1	4	3	397	86.3043	213.5	2
4	1	5	4	270	72.973	160	3
5	1	6	5	470	89.5238	237.5	4
6	1	7	6	520	92.0354	292.5	5
7	1	1	0	420	74.3363	255	6
1	1	2	1	500	72.4638	230	0
2	1	3	2	373	69.3309	293.5	1
3	1	4	3	495	91.6667	260	2
4	1	5	4	435	72.5	322.5	3
5	1	6	5	585	88.6364	302.5	4
6	1	7	6	475	79.1667	302.5	5
7	1	1	0	499	95.0476	225.5	6
1	1	2	1	477	88.3333	149	0
2	1	3	2	450	80.3571	120	1
3	1	4	3	415	89.2473	132.5	2
4	1	5	4	465	90.2913	157.5	3
5	1	6	5	405	74.8614	245	4
6	1	7	6	445	#NULL!	285	5
7	1	1	0	365	86.9048	162.5	6
1	1	2	1	475	94.0594	205	0
2	1	3	2	535	95.5357	237.5	1
3	1	4	3	475	87.963	227.5	2
4	1	5	4	464	96.6667	185.5	3
5	1	6	5	575	91.2698	312.5	4
6	1	7	6	570	91.9355	312.5	5
7	1	1	0	430	92.4731	190	6
1	1	2	1	490	95.1456	217.5	0
2	1	3	2	425	82.5243	185	1
3	1	4	3	455	88.3495	192.5	2
4	1	5	4	370	78.7234	145	3
5	1	6	5	407	64.6032	206.5	4
6	1	7	6	472	80.6838	256.5	5
7	1	1	0	315	71.5909	142.5	6
1	1	2	1	375	82.7815	180	0
2	1	3	2	360	92.3077	175	1
3	1	4	3	445	86.4078	225	2
4	1	5	4	360	92.3077	162.5	3
5	1	6	5	495	86.8421	260	4
6	1	7	6	510	94.4444	362.5	5
7	1	1	0	430	93.4783	322.5	6
1	1	4	3	565	91.8699	277.5	0
2	1	5	4	575	89.1473	245	1
3	1	6	5	515	92.7928	305	2
4	1	7	6	530	92.9825	310	3
5	1	1	0	580	92.0635	285	4
6	1	2	1	560	91.0569	257.5	5
7	1	3	2	470	82.4561	245	6
1	1	5	4	360	77.4194	210	0
2	1	6	5	590	92.1875	420	1
3	1	7	6	570	90.4762	480	2
4	1	1	0	350	70	185	3
5	1	2	1	375	84.2697	212.5	4
6	1	3	2	385	95.0617	177.5	5
7	1	4	3	625	91.9118	367.5	6
1	1	2	1	325	67.7083	225	0
2	1	3	2	298	66.9663	210	1
3	1	4	3	399	79.0099	172.5	2
4	1	5	4	377	84.7191	185	3
5	1	6	5	567	94.5	285	4
6	1	7	6	341	58.2906	307.5	5
7	1	1	0	255	54.8387	247.5	6
1	1	2	1	435	90.625	172.5	0
2	1	3	2	455	91.9192	180	1
3	1	4	3	480	97.9592	180	2
4	1	5	4	410	96.4706	195	3
5	1	6	5	415	78.3019	212.5	4
6	1	7	6	480	92.3077	275	5
7	1	1	0	460	94.8454	172.5	6
1	1	2	1	395	79.798	182.5	0
2	1	3	2	405	81	172.5	1
3	1	4	3	359	89.75	120	2
4	1	5	4	360	91.1392	202.5	3
5	1	6	5	435	87.8788	195	4
6	1	7	6	575	94.2623	275	5
7	1	1	0	435	82.8571	157.5	6
1	1	3	2	455	93.8144	140	0
2	1	4	3	440	95.6522	155	1
3	1	5	4	415	90.2174	152.5	2
4	1	6	5	455	87.5	212.5	3
5	1	7	6	510	89.4737	237.5	4
6	1	1	0	400	85.1064	155	5
7	1	2	1	468	95.5102	137.5	6
1	1	1	0	507	74.5588	206.5	0
2	1	2	1	532	93.3333	166.5	1
3	1	3	2	460	95.8333	129.5	2
4	1	4	3	436	83.8462	149.5	3
5	1	5	4	503	85.2542	208.5	4
6	1	6	5	488	95.6863	316	5
7	1	7	6	385	79.3814	315	6
1	1	2	1	450	84.1121	210	0
2	1	3	2	485	84.3478	200	1
3	1	4	3	475	87.963	217.5	2
4	1	5	4	185	35.5769	312.5	3
5	1	6	5	425	73.2759	207.5	4
6	1	7	6	520	92.0354	245	5
7	1	1	0	515	93.6364	220	6
1	1	2	1	340	67.3267	110	0
2	1	3	2	365	75.5694	137.5	1
3	1	4	3	320	70.3297	155	2
4	1	5	4	310	65.4008	145	3
5	1	6	5	455	72.8	167.5	4
6	1	7	6	388	73.9048	203.5	5
7	1	1	0	435	94.5652	152.5	6
1	2	2	1	#NULL!	#NULL!	#NULL!	0
2	2	3	2	#NULL!	#NULL!	#NULL!	1
3	2	4	3	#NULL!	#NULL!	#NULL!	2
4	2	5	4	#NULL!	#NULL!	#NULL!	3
5	2	6	5	#NULL!	#NULL!	#NULL!	4
6	2	7	6	#NULL!	#NULL!	#NULL!	5
7	2	1	0	#NULL!	#NULL!	#NULL!	6
1	2	2	1	435	88.7755	205	0
2	2	3	2	504	96	167.5	1
3	2	4	3	473	92.7451	187.5	2
4	2	5	4	488	92.9524	255	3
5	2	6	5	390	92.8571	372.5	4
6	2	7	6	514	96.0748	172.5	5
7	2	1	0	439	91.4583	197.5	6
1	2	1	0	465	70.4545	345	0
2	2	2	1	510	89.4737	365	1
3	2	3	2	505	84.1667	332.5	2
4	2	4	3	#NULL!	#NULL!	240	3
5	2	5	4	#NULL!	#NULL!	#NULL!	4
6	2	6	5	#NULL!	#NULL!	#NULL!	5
7	2	7	6	#NULL!	#NULL!	#NULL!	6
1	2	2	1	465	84.5455	202.5	0
2	2	3	2	525	93.75	217.5	1
3	2	4	3	440	88.8889	245	2
4	2	5	4	460	87.619	275	3
5	2	6	5	495	91.6667	262.5	4
6	2	7	6	420	93.3333	345	5
7	2	1	0	435	93.5484	180	6
1	2	1	0	#NULL!	#NULL!	#NULL!	0
2	2	2	1	465	89.4231	137.5	1
3	2	3	2	490	97.0297	190	2
4	2	4	3	470	95.9184	215	3
5	2	5	4	465	92.6295	197.5	4
6	2	6	5	310	91.1765	267.5	5
7	2	7	6	480	84.9558	382.5	6
1	2	1	0	500	88.4956	322.5	0
2	2	2	1	311	92.5595	421	1
3	2	3	2	551	94.6735	308	2
4	2	4	3	380	84.4444	272.5	3
5	2	5	4	337	81.2048	318.5	4
6	2	6	5	332	92.9972	393.5	5
7	2	7	6	595	92.9688	195	6
1	2	1	0	535	89.1667	202.5	0
2	2	2	1	480	84.9558	297.5	1
3	2	3	2	455	81.982	327.5	2
4	2	4	3	530	82.1705	300	3
5	2	5	4	435	87	287.5	4
6	2	6	5	455	92.8571	347.5	5
7	2	7	6	476	91.5385	343	6
1	2	2	1	#NULL!	#NULL!	#NULL!	0
2	2	3	2	#NULL!	#NULL!	#NULL!	1
3	2	4	3	#NULL!	#NULL!	#NULL!	2
4	2	5	4	#NULL!	#NULL!	#NULL!	3
5	2	6	5	#NULL!	#NULL!	#NULL!	4
6	2	7	6	#NULL!	#NULL!	#NULL!	5
7	2	1	0	#NULL!	#NULL!	#NULL!	6
1	2	1	0	165	51.5625	517.5	0
2	2	2	1	360	70.5882	465	1
3	2	3	2	160	54.2373	390	2
4	2	4	3	435	83.6538	435	3
5	2	5	4	345	85.1852	487.5	4
6	2	6	5	430	81.1321	435	5
7	2	7	6	565	94.1667	677.5	6
1	2	1	0	445	83.9623	267.5	0
2	2	2	1	530	93.4744	240	1
3	2	3	2	#NULL!	#NULL!	#NULL!	2
4	2	4	3	#NULL!	#NULL!	#NULL!	3
5	2	5	4	#NULL!	#NULL!	#NULL!	4
6	2	6	5	#NULL!	#NULL!	#NULL!	5
7	2	7	6	#NULL!	#NULL!	#NULL!	6
1	2	1	0	500	95.2381	185	0
2	2	2	1	535	96.3964	217.5	1
3	2	3	2	465	95.8763	202.5	2
4	2	4	3	545	98.1982	247.5	3
5	2	5	4	465	93.9394	257.5	4
6	2	6	5	340	90.6667	320	5
7	2	7	6	410	96.4706	240	6
1	2	2	1	358	96.7568	360	0
2	2	3	2	395	92.9412	335	1
3	2	4	3	#NULL!	#NULL!	#NULL!	2
4	2	5	4	395	96.3415	382.5	3
5	2	6	5	460	92.9293	310	4
6	2	7	6	460	93.8776	350	5
7	2	1	0	380	93.8272	290	6
1	2	1	0	548	98.3842	340	0
2	2	2	1	560	94.1176	345	1
3	2	3	2	495	81.8182	342.5	2
4	2	4	3	339	90.8847	260	3
5	2	5	4	417	93.7079	495.5	4
6	2	6	5	517	97.5472	351	5
7	2	7	6	564	79.4366	320.5	6
1	2	1	0	465	92.0792	247.5	0
2	2	2	1	460	92.9293	260	1
3	2	3	2	475	95.5734	242.5	2
4	2	4	3	439	94.4086	180	3
5	2	5	4	370	91.358	227.5	4
6	2	6	5	460	95.8333	205	5
7	2	7	6	510	91.0714	255	6
1	2	2	1	395	94.0476	275	0
2	2	3	2	520	86.6667	320	1
3	2	4	3	445	95.6989	407.5	2
4	2	5	4	505	90.991	450	3
5	2	6	5	575	99.1379	412.5	4
6	2	7	6	465	95.8763	307.5	5
7	2	1	0	410	96.4706	235	6
1	2	2	1	440	88	232.5	0
2	2	3	2	478	88.5185	189	1
3	2	4	3	440	89.7959	250	2
4	2	5	4	320	66.6667	280	3
5	2	6	5	685	95.1389	197.5	4
6	2	7	6	455	94.7917	222.5	5
7	2	1	0	445	94.6809	187.5	6
1	2	2	1	498	93.9623	250	0
2	2	3	2	503	90.6306	287.5	1
3	2	4	3	415	97.6471	232.5	2
4	2	5	4	600	96	310	3
5	2	6	5	445	92.7083	402.5	4
6	2	7	6	385	98.7179	267.5	5
7	2	1	0	434	97.5281	197.5	6
1	2	1	0	#NULL!	#NULL!	#NULL!	0
2	2	2	1	#NULL!	#NULL!	#NULL!	1
3	2	3	2	#NULL!	#NULL!	#NULL!	2
4	2	4	3	#NULL!	#NULL!	#NULL!	3
5	2	5	4	#NULL!	#NULL!	#NULL!	4
6	2	6	5	#NULL!	#NULL!	#NULL!	5
7	2	7	6	#NULL!	#NULL!	#NULL!	6
1	2	1	0	488	95.6863	180	0
2	2	2	1	470	94.9495	185	1
3	2	3	2	470	95.9184	190	2
4	2	4	3	465	94.898	172.5	3
5	2	5	4	348	85.9259	316	4
6	2	6	5	400	97.561	400	5
7	2	7	6	460	97.8723	215	6
1	2	1	0	445	91.7526	282.5	0
2	2	2	1	545	93.9655	205	1
3	2	3	2	387	93.253	248.5	2
4	2	4	3	585	95.122	217.5	3
5	2	5	4	730	96.6887	235	4
6	2	6	5	535	93.8596	295	5
7	2	7	6	490	96.0784	200	6
1	2	1	0	515	78.0303	240	0
2	2	2	1	555	93.2773	212.5	1
3	2	3	2	500	90.0901	205	2
4	2	4	3	510	89.4737	210	3
5	2	5	4	403	89.5556	428.5	4
6	2	6	5	530	89.0756	285	5
7	2	7	6	120	35.2941	315	6
1	2	1	0	#NULL!	#NULL!	#NULL!	0
2	2	2	1	#NULL!	#NULL!	#NULL!	1
3	2	3	2	#NULL!	#NULL!	#NULL!	2
4	2	4	3	#NULL!	#NULL!	#NULL!	3
5	2	5	4	#NULL!	#NULL!	#NULL!	4
6	2	6	5	#NULL!	#NULL!	#NULL!	5
7	2	7	6	#NULL!	#NULL!	#NULL!	6
1	2	1	0	570	95	312.5	0
2	2	2	1	550	93.2203	385	1
3	2	3	2	479	88.7037	300	2
4	2	4	3	#NULL!	#NULL!	#NULL!	3
5	2	5	4	555	94.8718	322.5	4
6	2	6	5	470	94	365	5
7	2	7	6	520	98.1132	310	6
1	2	1	0	523	89.2491	219	0
2	2	2	1	420	86.9565	157.5	1
3	2	3	2	523	92.5664	217.5	2
4	2	4	3	498	83.6975	234	3
5	2	5	4	529	86.8637	271.5	4
6	2	6	5	485	91.1654	303	5
7	2	7	6	#NULL!	#NULL!	#NULL!	6
1	2	2	1	#NULL!	#NULL!	#NULL!	0
2	2	3	2	#NULL!	#NULL!	#NULL!	1
3	2	4	3	#NULL!	#NULL!	#NULL!	2
4	2	5	4	#NULL!	#NULL!	#NULL!	3
5	2	6	5	#NULL!	#NULL!	#NULL!	4
6	2	7	6	#NULL!	#NULL!	#NULL!	5
7	2	1	0	#NULL!	#NULL!	#NULL!	6
1	2	2	1	460	95.8333	325	0
2	2	3	2	555	92.5	320	1
3	2	4	3	520	93.6937	305	2
4	2	5	4	505	98.0583	317.5	3
5	2	6	5	545	98.1982	342.5	4
6	2	7	6	385	98.7179	212.5	5
1	2	1	0	#NULL!	#NULL!	#NULL!	0
2	2	2	1	#NULL!	#NULL!	#NULL!	1
3	2	3	2	#NULL!	#NULL!	#NULL!	2
4	2	4	3	#NULL!	#NULL!	#NULL!	3
5	2	5	4	#NULL!	#NULL!	#NULL!	4
6	2	6	5	#NULL!	#NULL!	#NULL!	5
7	2	7	6	#NULL!	#NULL!	#NULL!	6
1	2	1	0	553	97.0175	243.5	0
2	2	2	1	550	92.9054	315	1
3	2	3	2	845	90.8602	287.5	2
4	2	4	3	495	96.1165	362.5	3
5	2	5	4	455	90.099	335	4
6	2	6	5	559	93.9496	450	5
7	2	7	6	505	97.1154	252.5	6
1	2	1	0	470	88.6792	395	0
2	2	2	1	505	90.1786	395	1
3	2	3	2	505	87.8261	405	2
4	2	4	3	495	85.3448	410	3
5	2	5	4	550	90.1639	337.5	4
6	2	6	5	630	96.9231	402.5	5
7	2	7	6	565	88.2812	390	6
1	2	2	1	#NULL!	#NULL!	#NULL!	0
2	2	3	2	#NULL!	#NULL!	#NULL!	1
3	2	4	3	#NULL!	#NULL!	#NULL!	2
4	2	5	4	#NULL!	#NULL!	#NULL!	3
5	2	6	5	#NULL!	#NULL!	#NULL!	4
6	2	7	6	#NULL!	#NULL!	#NULL!	5
1	2	2	1	#NULL!	#NULL!	#NULL!	0
2	2	3	2	#NULL!	#NULL!	#NULL!	1
3	2	4	3	#NULL!	#NULL!	#NULL!	2
4	2	5	4	#NULL!	#NULL!	#NULL!	3
5	2	6	5	#NULL!	#NULL!	#NULL!	4
1	2	2	1	480	86.4865	342.5	0
2	2	3	2	535	89.916	317.5	1
3	2	4	3	403	74.6296	367.5	2
4	2	5	4	880	93.617	307.5	3
5	2	6	5	355	93.4211	502.5	4
6	2	7	6	360	77.4194	247.5	5
1	2	3	2	522	98.4906	206	0
2	2	4	3	585	91.8367	267.5	1
3	2	5	4	380	69.7248	380	2
4	2	6	5	535	81.0606	317.5	3
5	2	7	6	495	81.8182	320	4
6	2	1	0	560	97.2222	140	5
7	2	2	1	655	82.3899	377.5	6
1	2	4	3	405	93.1034	197.5	0
2	2	5	4	300	88.2353	270	1
3	2	6	5	490	94.2308	320	2
4	2	7	6	420	84.8485	210	3
5	2	1	0	485	93.2692	167.5	4
6	2	2	1	350	94.5946	300	5
7	2	3	2	415	91.2088	192.5	6
1	2	2	1	330	71.7391	240	0
2	2	3	2	470	86.2385	185	1
3	2	4	3	370	92.5	205	2
4	2	5	4	465	89.4231	372.5	3
5	2	6	5	305	87.1429	432.5	4
6	2	7	6	290	79.4521	425	5
1	2	4	3	460	87.619	202.5	0
2	2	5	4	390	89.6552	345	1
3	2	6	5	475	97.9381	342.5	2
4	2	7	6	470	97.9167	245	3
5	2	1	0	515	92.7928	217.5	4
6	2	2	1	505	95.283	227.5	5
7	2	3	2	450	93.75	225	6
1	2	1	0	#NULL!	#NULL!	#NULL!	0
2	2	2	1	#NULL!	#NULL!	#NULL!	1
3	2	3	2	#NULL!	#NULL!	#NULL!	2
4	2	4	3	#NULL!	#NULL!	#NULL!	3
5	2	5	4	#NULL!	#NULL!	#NULL!	4
6	2	6	5	#NULL!	#NULL!	#NULL!	5
7	2	7	6	#NULL!	#NULL!	#NULL!	6
1	2	2	1	431	92.6882	247.5	0
2	2	3	2	395	97.5309	222.5	1
3	2	4	3	441	94.6352	228	2
4	2	5	4	570	95	300	3
5	2	6	5	567	95.2941	405	4
6	2	7	6	190	52.7778	337.5	5
7	2	1	0	480	96	167.5	6
1	2	2	1	#NULL!	#NULL!	#NULL!	0
2	2	3	2	#NULL!	#NULL!	#NULL!	1
3	2	4	3	#NULL!	#NULL!	#NULL!	2
4	2	5	4	#NULL!	#NULL!	#NULL!	3
5	2	6	5	#NULL!	#NULL!	#NULL!	4
6	2	7	6	#NULL!	#NULL!	#NULL!	5
1	2	2	1	470	83.9286	200	0
2	2	3	2	577	87.4242	250	1
3	2	4	3	225	37.5	337.5	2
4	2	5	4	390	66.6667	285	3
5	2	6	5	445	64.3994	327.5	4
6	2	7	6	405	87.0968	262.5	5
1	2	2	1	340	85	247.5	0
2	2	3	2	419	94.1573	220	1
3	2	4	3	390	87.6404	225	2
4	2	5	4	440	92.6316	232.5	3
5	2	6	5	445	83.1776	285	4
6	2	7	6	390	95.122	237.5	5
1	2	2	1	560	95.7265	232.5	0
2	2	3	2	530	95.4955	227.5	1
3	2	4	3	510	94.4444	252.5	2
4	2	5	4	535	96.3964	290	3
5	2	6	5	595	95.9677	342.5	4
6	2	7	6	440	97.7778	197.5	5
1	2	2	1	#NULL!	#NULL!	#NULL!	0
2	2	3	2	395	87.9733	222.5	1
3	2	4	3	472	91.1197	318.5	2
4	2	5	4	510	97.1429	385	3
5	2	6	5	405	90	187.5	4
6	2	7	6	430	94.5055	325	5
1	2	1	0	490	97.0297	177.5	0
2	2	2	1	385	92.7711	162.5	1
3	2	3	2	455	93.8144	177.5	2
4	2	4	3	422	97.0115	217.5	3
5	2	5	4	440	92.6316	215	4
6	2	6	5	530	94.6429	162.5	5
7	2	7	6	350	97.2222	245	6
1	2	1	0	#NULL!	#NULL!	#NULL!	0
2	2	2	1	#NULL!	#NULL!	#NULL!	1
3	2	3	2	#NULL!	#NULL!	#NULL!	2
4	2	4	3	#NULL!	#NULL!	#NULL!	3
5	2	5	4	#NULL!	#NULL!	#NULL!	4
6	2	6	5	#NULL!	#NULL!	#NULL!	5
7	2	7	6	#NULL!	#NULL!	#NULL!	6
1	2	2	1	305	70.1149	197.5	0
2	2	3	2	#NULL!	#NULL!	#NULL!	1
3	2	4	3	#NULL!	#NULL!	#NULL!	2
4	2	5	4	#NULL!	#NULL!	#NULL!	3
5	2	6	5	#NULL!	#NULL!	#NULL!	4
6	2	7	6	#NULL!	#NULL!	#NULL!	5
1	2	1	0	435	91.5789	277.5	0
2	2	2	1	#NULL!	#NULL!	#NULL!	1
3	2	3	2	425	87.6289	282.5	2
4	2	4	3	#NULL!	#NULL!	#NULL!	3
5	2	5	4	#NULL!	#NULL!	#NULL!	4
6	2	6	5	#NULL!	#NULL!	345	5
7	2	7	6	#NULL!	#NULL!	332.5	6
1	2	3	2	458	95.4167	217.5	0
2	2	4	3	468	89.1429	212.5	1
3	2	5	4	535	89.1667	330	2
4	2	6	5	595	94.4444	302.5	3
5	2	7	6	473	94.6	152.5	4
6	2	1	0	450	91.8367	165	5
1	2	1	0	#NULL!	#NULL!	#NULL!	0
2	2	2	1	255	54.8387	547.5	1
3	2	3	2	634	64.6939	602	2
4	2	4	3	490	55.3672	485	3
5	2	5	4	495	70.7143	667.5	4
6	2	6	5	#NULL!	#NULL!	#NULL!	5
7	2	7	6	#NULL!	#NULL!	#NULL!	6
1	2	1	0	470	78.3333	255	0
2	2	2	1	530	86.8852	270	1
3	2	3	2	570	81.4286	250	2
4	2	4	3	540	90	270	3
5	2	5	4	270	94.7368	405	4
6	2	6	5	355	88.75	342.5	5
7	2	7	6	455	92.8571	310	6
1	2	1	0	360	80	217.5	0
2	2	2	1	455	95.7895	222.5	1
3	2	3	2	#NULL!	#NULL!	#NULL!	2
4	2	4	3	#NULL!	#NULL!	#NULL!	3
5	2	5	4	#NULL!	#NULL!	#NULL!	4
6	2	6	5	#NULL!	#NULL!	#NULL!	5
7	2	7	6	610	92.4242	260	6
1	2	1	0	440	97.7778	230	0
2	2	2	1	437	98.8688	231.5	1
3	2	3	2	452	99.3407	233.5	2
4	2	4	3	473	96.5306	232.5	3
5	2	5	4	400	97.561	250	4
6	2	6	5	460	97.8723	242.5	5
7	2	7	6	482	96.7871	242.5	6
1	2	5	4	575	87.1212	352.5	0
2	2	6	5	432	98.1818	398	1
3	2	7	6	438	96.9027	220	2
4	2	1	0	480	95.0495	197.5	3
5	2	2	1	510	93.578	242.5	4
6	2	3	2	460	90.1961	305	5
7	2	4	3	340	88.3117	240	6
1	2	5	4	360	80	210	0
2	2	6	5	300	76.9231	240	1
3	2	7	6	420	82.3529	180	2
4	2	1	0	420	87.5	180	3
5	2	2	1	363	89.6296	207.5	4
6	2	3	2	655	90.9722	272.5	5
7	2	4	3	380	79.1667	255	6
1	2	5	4	310	91.1765	52.5	0
2	2	6	5	340	83.9506	430	1
3	2	7	6	480	96	205	2
4	2	1	0	440	91.6667	220	3
5	2	2	1	535	96.3964	240	4
6	2	3	2	333	95.1429	458.5	5
7	2	4	3	403	95.9524	217.5	6
1	2	5	4	390	68.4211	255	0
2	2	6	5	420	87.5	355	1
3	2	7	6	435	89.6907	242.5	2
4	2	1	0	505	90.991	215	3
5	2	2	1	490	94.2308	255	4
6	2	3	2	450	88.4086	250	5
7	2	4	3	460	92	240	6
1	2	5	4	491	99.1919	248.5	0
2	2	6	5	358	99.4444	391	1
3	2	7	6	598	99.6667	271	2
4	2	1	0	488	97.6	255	3
5	2	2	1	470	97.9167	305	4
6	2	3	2	510	89.4737	300	5
7	2	4	3	522	99.4286	233	6
1	2	5	4	360	76.5957	315	0
2	2	6	5	532	88.6667	212.5	1
3	2	7	6	525	87.5	202.5	2
4	2	1	0	540	96.4286	180	3
5	2	2	1	505	93.0018	242.5	4
6	2	3	2	525	97.2222	390	5
7	2	4	3	461	95.4451	230.5	6
1	2	5	4	425	96.5909	317.5	0
2	2	6	5	400	86.0215	475	1
3	2	7	6	387	92.8058	246.5	2
4	2	1	0	345	98.5714	307.5	3
5	2	2	1	590	89.3939	365	4
6	2	3	2	310	83.7838	370	5
7	2	4	3	555	88.0952	262.5	6
1	2	5	4	405	84.375	207.5	0
2	2	6	5	376	84.4944	235.5	1
3	2	7	6	495	86.8421	162.5	2
4	2	1	0	430	89.5833	220	3
5	2	2	1	530	86.8852	180	4
6	2	3	2	505	90.1786	257.5	5
7	2	4	3	545	95.614	162.5	6
1	2	5	4	528	93.4513	230	0
2	2	6	5	415	97.6471	162.5	1
3	2	7	6	516	97.3585	175	2
4	2	1	0	475	93.1373	197.5	3
5	2	2	1	484	97.7778	198	4
6	2	3	2	543	96.9643	216	5
7	2	4	3	470	92.1569	205	6
1	2	5	4	298	58.2031	240	0
2	2	6	5	393	83.617	198.5	1
3	2	7	6	410	91.9283	177.5	2
4	2	1	0	463	96.4583	156.5	3
5	2	2	1	377	79.3684	208.5	4
6	2	3	2	497	96.5049	200	5
7	2	4	3	395	84.0426	192.5	6
1	2	5	4	#NULL!	#NULL!	#NULL!	0
2	2	6	5	#NULL!	#NULL!	#NULL!	1
3	2	7	6	#NULL!	#NULL!	#NULL!	2
4	2	1	0	#NULL!	#NULL!	#NULL!	3
5	2	2	1	#NULL!	#NULL!	#NULL!	4
6	2	3	2	#NULL!	#NULL!	#NULL!	5
7	2	4	3	#NULL!	#NULL!	#NULL!	6
1	2	6	5	525	87.5	455	0
2	2	7	6	330	89.1892	335	1
3	2	1	0	425	83.3333	262.5	2
4	2	2	1	580	92.0635	270	3
5	2	3	2	490	85.9649	400	4
6	2	4	3	437	90.6639	276.5	5
7	2	5	4	530	88.3333	270	6
1	2	6	5	426	88.1988	414.5	0
2	2	7	6	460	90.0196	240	1
3	2	1	0	428	94.0659	255	2
4	2	2	1	443	93.6575	236.5	3
5	2	3	2	#NULL!	#NULL!	360	4
6	2	4	3	440	89.7959	250	5
7	2	5	4	#NULL!	#NULL!	#NULL!	6
1	2	3	2	#NULL!	#NULL!	332.5	0
2	2	4	3	#NULL!	#NULL!	297.5	1
3	2	5	4	#NULL!	#NULL!	365	2
4	2	6	5	#NULL!	#NULL!	342.5	3
1	2	3	2	440	73.3333	340	0
2	2	4	3	320	83.1169	237.5	1
3	2	5	4	465	91.1765	320	2
4	2	6	5	495	93.3962	440	3
5	2	7	6	345	83.1325	245	4
6	2	1	0	475	89.6226	330	5
7	2	2	1	490	93.3333	282.5	6
1	2	3	2	459	90	310	0
2	2	4	3	465	91.1765	187.5	1
3	2	5	4	345	67.6471	307.5	2
4	2	6	5	525	58.3333	217.5	3
5	2	7	6	415	94.3182	225	4
6	2	1	0	#NULL!	#NULL!	#NULL!	5
7	2	2	1	#NULL!	#NULL!	#NULL!	6
1	2	3	2	435	87.8788	145	0
2	2	4	3	435	90.625	137.5	1
3	2	5	4	545	93.9655	205	2
4	2	6	5	577	96.9748	250	3
5	2	7	6	553	92.1667	192.5	4
6	2	1	0	440	92.6316	152.5	5
7	2	2	1	496	94.4762	150	6
