# Supplementary material for: Sleep, evening light exposure and perceived stress in healthy nulliparous women in the third trimester of pregnancy
Source: PLoS One. 2021 Jun 3;16(6):e0252285. doi: 10.1371/journal.pone.0252285 (PMC8174691; doi:10.1371/journal.pone.0252285)
Supplement: S3 Dataset — (XLSX) [file pone.0252285.s003.xlsx]

## Sheet: S3_Dataset_Table 2_TST_Aw
Group	Interval-number	Totalsleeptime	Day_aw	Month_r
1	1	518	3	6
1	2	494	4	6
1	3	605.5	5	6
1	4	549	6	6
1	5	478	7	6
1	6	569	1	6
1	7	546	2	6
1	1	457	1	6
1	2	543	2	6
1	3	573	3	6
1	4	456.5	4	6
1	5	506	5	6
1	6	530	6	6
1	7	552	7	6
1	1	486.5	3	6
1	2	421.5	4	6
1	3	448.5	5	6
1	4	542	6	6
1	5	427	7	6
1	6	459	1	6
1	7	421	2	6
1	1	514.5	3	6
1	2	415.5	4	6
1	3	552	5	6
1	4	492	6	6
1	5	398	7	6
1	6	494	1	6
1	7	400.5	2	6
1	1	557.5	2	6
1	2	497.5	3	6
1	3	462	4	6
1	4	493	5	6
1	5	446.5	6	6
1	6	592	7	6
1	7	497	1	6
1	1	635.5	1	8
1	2	511.5	2	8
1	3	429	3	8
1	4	432.5	4	8
1	5	493	5	8
1	6	592.5	6	8
1	7	277.5	7	8
1	1	409.5	1	8
1	2	395.5	2	8
1	3	402	3	8
1	4	466.5	4	8
1	5	439	5	8
1	6	547.5	6	8
1	7	377	7	8
1	1	465.5	1	8
1	2	406.5	2	8
1	3	397	3	8
1	4	405.5	4	8
1	5	496.5	5	8
1	6	500.5	6	8
1	7	472.5	7	8
1	1	524	1	8
1	2	434	2	8
1	3	468.5	3	8
1	4	498.5	4	8
1	5	422	5	8
1	6	509	6	8
1	7	494	7	8
1	1	509	1	9
1	2	507	2	9
1	3	519.5	3	9
1	4	404	4	9
1	5	516	5	9
1	6	546	6	10
1	7	416.5	7	10
1	1	433	1	10
1	2	447	2	10
1	3	454	3	10
1	4	424	4	10
1	5	430	5	10
1	6	412	6	10
1	7	438.5	7	10
1	1	429	1	9
1	2	479	2	9
1	3	430.5	3	9
1	4	503	4	9
1	5	424.5	5	9
1	6	457	6	10
1	7	458	7	10
1	1	443.5	1	11
1	2	444.5	2	11
1	3	404	3	11
1	4	426	4	12
1	5	435.5	5	12
1	6	438.5	6	12
1	7	459	7	12
1	1	424	1	11
1	2	413.5	2	11
1	3	417.5	3	11
1	4	406	4	11
1	5	543.5	5	12
1	6	511	6	12
1	7	531	7	12
1	1	381	1	11
1	2	472.5	2	11
1	3	481.5	3	11
1	4	535	4	11
1	5	492	5	12
1	6	483.5	6	12
1	7	357.5	7	12
1	1	440	1	11
1	2	437	2	11
1	3	373.5	3	11
1	4	430	4	11
1	5	514	5	11
1	6	442	6	11
1	7	409.5	7	11
1	1	488	1	1
1	2	470.5	2	1
1	3	489	3	1
1	4	538	4	2
1	5	477	5	2
1	6	682	6	2
1	7	538.5	7	2
1	1	472	1	1
1	2	447	2	1
1	3	504.5	3	1
1	4	505.5	4	1
1	5	520.5	5	1
1	6	597	6	1
1	7	552	7	1
1	1	562	1	2
1	2	558.5	2	2
1	3	521	3	2
1	4	559.5	4	2
1	5	585	5	2
1	6	547.5	6	2
1	7	500	7	2
1	1	398	1	1
1	2	419	2	1
1	3	474	3	1
1	4	415.5	4	1
1	5	352	5	1
1	6	400	6	1
1	7	469	7	1
1	1	517.5	2	4
1	2	473.5	3	4
1	3	494.5	4	4
1	4	528.5	5	4
1	5	446	6	4
1	6	479.5	7	4
1	7	479	1	4
1	1	611	1	3
1	2	581	2	3
1	3	457	3	3
1	4	503.5	4	3
1	5	260.5	5	3
1	6	410	6	3
1	7	472	7	3
1	1	587.5	1	3
1	2	504	2	3
1	3	499.5	3	3
1	4	460.5	4	3
1	5	530.5	5	3
1	6	476.5	6	3
1	7	337	7	3
1	1	367.5	1	4
1	2	390.5	2	4
1	3	457.5	3	4
1	4	349	4	4
1	5	447.5	5	4
1	6	447.5	6	4
1	7	408	7	4
1	1	307.5	1	4
1	2	378	2	4
1	3	429.5	3	4
1	4	497	4	4
1	5	331	5	4
1	6	494	6	4
1	7	475	7	4
1	1	381.5	1	6
1	2	403	2	6
1	3	408	3	6
1	4	324.5	4	6
1	5	523.5	5	6
1	6	465	6	6
1	7	387.5	7	6
1	1	424	1	4
1	2	464	2	4
1	3	440	3	4
1	4	450.5	4	4
1	5	525	5	4
1	6	484.5	6	4
1	7	128.5	7	4
1	1	530	1	5
1	2	412	2	5
1	3	537	3	5
1	4	436.5	4	5
1	5	461.5	5	6
1	6	458.5	6	6
1	7	393.5	7	6
1	1	382.5	1	4
1	2	484	2	5
1	3	389	3	5
1	4	406.5	4	5
1	5	489	5	5
1	6	510	6	5
1	7	369	7	5
1	1	339	1	5
1	2	342	2	5
1	3	341.5	3	5
1	4	420	4	6
1	5	512.5	5	6
1	6	495.5	6	6
1	7	518.5	7	6
1	1	452	1	6
1	2	498	2	6
1	3	524	3	6
1	4	483	4	6
1	5	519.5	5	6
1	6	539.5	6	7
1	7	430	7	7
1	1	403	1	8
1	2	503	2	8
1	3	534	3	8
1	4	486	4	8
1	5	509	5	8
1	6	532.5	6	8
1	7	604	7	8
1	1	425	1	8
1	2	461.5	2	8
1	3	477.5	3	8
1	4	464	4	8
1	5	491	5	8
1	6	450.5	6	8
1	7	486	7	8
1	1	375	1	9
1	2	371	2	9
1	3	537.5	3	9
1	4	500.5	4	9
1	5	363.5	5	9
1	6	459	6	9
1	7	362.5	7	9
1	1	370.5	7	8
1	2	371.5	1	8
1	3	487	2	8
1	4	403.5	3	8
1	5	388	4	8
1	6	506.5	5	8
1	7	490	6	8
1	1	444	1	6
1	2	457.5	2	6
1	3	435.5	3	6
1	4	458	4	6
1	5	524	5	6
1	6	409	6	6
1	7	490	7	6
1	1	366	1	6
1	2	417	2	6
1	3	399.5	3	6
1	4	281	4	6
1	5	523	5	6
1	6	433.5	6	6
1	7	384	7	6
1	1	423	2	8
1	2	379.5	3	8
1	3	310	4	8
1	4	456.5	5	8
1	5	362	6	8
1	6	352	7	8
1	7	484	1	8
1	1	491	2	8
1	2	492.5	3	8
1	3	440	4	8
1	4	488.5	5	8
1	5	541	6	8
1	6	426	7	8
1	7	428.5	1	8
1	1	476.5	1	8
1	2	485	2	8
1	3	470	3	8
1	4	464.5	4	8
1	5	413.5	5	8
1	6	535	6	8
1	7	472.5	7	8
1	1	383.5	2	6
1	2	382.5	3	6
1	3	444	4	6
1	4	446	5	6
1	5	447	6	7
1	6	389.5	7	7
1	7	381.5	1	7
1	1	406	7	8
1	2	449.5	1	8
1	3	435.5	2	8
1	4	463	3	8
1	5	446.5	4	8
1	6	457	5	8
1	7	517.5	6	8
1	1	414.5	1	10
1	2	585	2	10
1	3	426	3	10
1	4	349.5	4	11
1	5	528	5	11
1	6	365	6	11
1	7	490.5	7	11
1	1	446	1	10
1	2	480.5	2	10
1	3	400	3	10
1	4	338	4	10
1	5	421.5	5	10
1	6	481	6	10
1	7	570	7	10
1	1	553.5	1	10
1	2	457.5	2	10
1	3	485.5	3	10
1	4	539.5	4	10
1	5	586	5	10
1	6	532.5	6	10
1	7	503.5	7	10
1	1	484.5	1	10
1	2	499.5	2	10
1	3	441.5	3	10
1	4	476	4	11
1	5	452.5	5	11
1	6	509.5	6	11
1	7	466.5	7	11
1	1	460.5	1	10
1	2	500.5	2	10
1	3	520.5	3	10
1	4	410	4	11
1	5	574.5	5	11
1	6	570	6	11
1	7	367.5	7	11
1	1	392.5	1	10
1	2	316	2	10
1	3	430	3	10
1	4	319.5	4	10
1	5	457	5	10
1	6	439.5	6	10
1	7	365.5	7	10
1	1	572	3	11
1	2	612	4	11
1	3	495.5	5	12
1	4	499.5	6	12
1	5	566.5	7	12
1	6	588	1	12
1	7	467.5	2	12
1	1	342.5	1	1
1	2	321	2	1
1	3	388	3	1
1	4	361.5	4	1
1	5	485	5	1
1	6	426	6	1
1	7	315.5	7	1
1	1	478.5	1	1
1	2	496	2	1
1	3	488	3	1
1	4	424	4	1
1	5	528	5	1
1	6	523	6	1
1	7	468.5	7	1
1	1	452.5	1	1
1	2	445.5	2	1
1	3	393.5	3	1
1	4	399.5	4	1
1	5	421	5	2
1	6	544	6	2
1	7	487.5	7	2
1	1	636.5	7	2
1	2	541	1	2
1	3	471	2	2
1	4	482.5	3	2
1	5	529	4	2
1	6	475.5	5	3
1	7	400	6	3
1	1	488.5	1	3
1	2	524.5	2	3
1	3	477.5	3	3
1	4	446.5	4	3
1	5	532.5	5	3
1	6	545.5	6	3
1	7	498.5	7	3
1	1	494.5	1	3
1	2	488	2	3
1	3	470.5	3	3
1	4	475	4	3
1	5	639	5	3
1	6	581	6	3
1	7	489	7	3
2	1	437	2	2
2	2	444.5	3	2
2	3	431.5	4	2
2	4	355	5	2
2	5	418	6	2
2	6	421	7	2
2	7	344	1	2
2	1	470	2	2
2	2	504	3	2
2	3	500.5	4	2
2	4	541.5	5	2
2	5	406.5	6	2
2	6	510.5	7	2
2	7	444.5	1	2
2	1	525	1	2
2	2	548	2	2
2	3	557	3	2
2	4	319.5	4	2
2	5	1038	5	2
2	6	800	6	2
2	7	621	7	2
2	1	477.5	2	2
2	2	484	3	2
2	3	397.5	4	2
2	4	475.5	5	2
2	5	374.5	6	2
2	6	435	7	2
2	7	403.5	1	2
2	1	468.5	1	2
2	2	471	2	2
2	3	447	3	2
2	4	454.5	4	2
2	5	306.5	5	2
2	6	846.5	6	2
2	7	521	7	2
2	1	502.5	1	2
2	2	521.5	2	2
2	3	396.5	3	2
2	4	490.5	4	2
2	5	483	5	2
2	6	492	6	2
2	7	410	7	2
2	1	558.5	1	2
2	2	500	2	2
2	3	500.5	3	2
2	4	558.5	4	2
2	5	475.5	5	2
2	6	432	6	2
2	7	441	7	2
2	1	389	2	2
2	2	423	3	2
2	3	490.5	4	2
2	4	526.5	5	2
2	5	393	6	2
2	6	350	7	2
2	7	460.5	1	2
2	1	408	1	2
2	2	187.5	2	2
2	3	142.5	3	2
2	4	434	3	2
2	5	352	4	2
2	6	451	5	2
2	7	548	6	2
2	1	430.5	1	2
2	2	495	2	2
2	3	482	3	2
2	4	427	4	2
2	5	498.5	5	2
2	6	498.5	6	2
2	7	401.5	7	2
2	1	476.5	1	2
2	2	509	2	2
2	3	450	3	2
2	4	523	4	2
2	5	422	5	2
2	6	308.5	6	2
2	7	362.5	7	2
2	1	329	1	2
2	2	370.5	2	2
2	3	433	3	2
2	4	373.5	4	2
2	5	437	5	2
2	6	456	6	2
2	7	363.5	7	2
2	1	517	1	2
2	2	529.5	2	2
2	3	498.5	3	2
2	4	370	4	2
2	5	72.5	5	2
2	6	395	5	2
2	7	538.5	6	2
2	1	447.5	1	2
2	2	440.5	2	2
2	3	463	3	2
2	4	430.5	4	2
2	5	338.5	5	2
2	6	465.5	6	2
2	7	555.5	7	2
2	1	395	2	2
2	2	511	3	2
2	3	426.5	4	2
2	4	478	5	2
2	5	530	6	2
2	6	425	7	2
2	7	376.5	1	2
2	1	444.5	2	2
2	2	470.5	3	2
2	3	414	4	2
2	4	355.5	5	2
2	5	363.5	6	2
2	6	421.5	7	2
2	7	422.5	1	2
2	1	485	2	2
2	2	510	3	2
2	3	389	4	2
2	4	581.5	5	2
2	5	466.5	6	2
2	6	387	7	2
2	7	432.5	1	2
2	1	463	1	2
2	2	477	2	2
2	3	495.5	3	2
2	4	324.5	4	2
2	5	526	5	2
2	6	434	6	2
2	7	431.5	7	2
2	1	464.5	1	2
2	2	457.5	2	2
2	3	448.5	3	2
2	4	460	4	2
2	5	391.5	5	2
2	6	381	6	2
2	7	453	7	2
2	1	436.5	1	2
2	2	503.5	2	2
2	3	378	3	2
2	4	550	4	2
2	5	420.5	5	2
2	6	490.5	6	2
2	7	452	7	2
2	1	561.5	1	2
2	2	491.5	2	2
2	3	476.5	3	2
2	4	484.5	4	2
2	5	361.5	5	2
2	6	554.5	6	2
2	7	265	7	2
2	1	481	1	2
2	2	452.5	2	2
2	3	484.5	3	2
2	4	387.5	4	2
2	5	536	5	2
2	6	437.5	6	2
2	7	419.5	7	2
2	1	514	1	2
2	2	507	2	2
2	3	535	3	2
2	4	612.5	4	2
2	5	490	5	2
2	6	477	6	2
2	7	439	7	2
2	1	501	2	2
2	2	557	3	2
2	3	412.5	4	2
2	4	627.5	5	2
2	5	367.5	6	2
2	6	458.5	7	2
2	7	475.5	1	2
2	1	481	1	2
2	2	201	2	2
2	3	150.5	3	2
2	4	168.5	4	2
2	5	351.5	5	2
2	6	238	6	2
2	7	480	7	2
2	1	544	1	2
2	2	460.5	2	2
2	3	615.5	3	2
2	4	375.5	4	2
2	5	299.5	5	2
2	6	653.5	6	2
2	7	689.5	7	2
2	1	512	1	3
2	2	495	2	3
2	3	503	3	3
2	4	467	4	3
2	5	431.5	5	3
2	6	521	6	3
2	7	467.5	7	3
2	1	470.5	1	3
2	2	529.5	2	3
2	3	512	3	3
2	4	541.5	4	3
2	5	510.5	5	3
2	6	520	6	3
2	7	547.5	7	3
2	1	412.5	2	3
2	2	380.5	3	3
2	3	475	4	3
2	4	428	5	3
2	5	455.5	6	3
2	6	376	7	3
2	1	480	2	3
2	2	528	3	3
2	3	487	4	3
2	4	581	5	3
2	5	327.5	6	3
2	6	404	7	3
2	1	509.5	3	3
2	2	612	4	3
2	3	391.5	5	3
2	4	545	6	3
2	5	507	7	3
2	6	258.5	1	3
2	7	437	2	3
2	1	412.5	4	3
2	2	319	5	3
2	3	507	6	3
2	4	466	7	3
2	5	454.5	1	3
2	6	356.5	2	3
2	7	458	3	3
2	1	400	2	3
2	2	469.5	3	3
2	3	357.5	4	3
2	4	464.5	5	3
2	5	317.5	6	3
2	6	338	7	3
2	1	485	4	3
2	2	369.5	5	3
2	3	437.5	6	3
2	4	444.5	7	3
2	5	476.5	1	3
2	6	497	2	3
2	7	425.5	3	3
2	1	567.5	1	3
2	2	599	2	3
2	3	400	3	3
2	4	446	4	3
2	5	491.5	5	3
2	6	302.5	6	3
2	7	444	7	3
2	1	394	2	3
2	2	343	3	3
2	3	444.5	4	3
2	4	493	5	3
2	5	527	6	3
2	6	308	7	3
2	7	432	1	3
2	1	539	2	3
2	2	414	3	3
2	3	495.5	4	3
2	4	475	5	3
2	5	470	6	3
2	6	468	7	3
2	1	473	2	3
2	2	603	3	3
2	3	488	4	3
2	4	514.5	5	3
2	5	560	6	3
2	6	395.5	7	3
2	1	197	2	3
2	2	408	3	3
2	3	22.5	4	3
2	4	78	5	3
2	5	472	6	3
2	6	374	7	3
2	1	506	2	3
2	2	477	3	3
2	3	476.5	4	3
2	4	493.5	5	3
2	5	576.5	6	3
2	6	410.5	7	3
2	1	419	2	3
2	2	480.5	3	3
2	3	480	4	3
2	4	398	5	3
2	5	408.5	6	3
2	6	425.5	7	3
2	1	592.5	1	3
2	2	608	2	3
2	3	459.5	3	3
2	4	546	4	3
2	5	282	5	3
2	6	273	6	3
2	7	548	7	3
2	1	396.5	2	3
2	2	545.5	3	3
2	3	543.5	4	3
2	4	554	5	3
2	5	550.5	6	3
2	6	487.5	7	3
2	1	439	3	3
2	2	482.5	4	3
2	3	541	5	3
2	4	487	6	3
2	5	318.5	7	3
2	6	414	1	3
2	7	324.5	2	3
2	1	359.5	1	3
2	2	455.5	2	3
2	3	284	3	3
2	4	542	4	3
2	5	676	5	3
2	6	302.5	6	3
2	7	675	7	3
2	1	540	1	3
2	2	572	2	3
2	3	624	3	3
2	4	544	4	3
2	5	338	5	3
2	6	415	6	3
2	7	425.5	7	3
2	1	403.5	1	3
2	2	448.5	2	3
2	3	496	3	3
2	4	532	4	3
2	5	354.5	5	3
2	6	363.5	6	3
2	7	582.5	7	3
2	1	463.5	5	9
2	2	475.5	6	9
2	3	390.5	7	9
2	4	429	1	9
2	5	503	2	9
2	6	501	3	9
2	7	381	4	9
2	1	606	5	9
2	2	416.5	6	9
2	3	421.5	7	9
2	4	474.5	1	9
2	5	510	2	9
2	6	481.5	3	9
2	7	369.5	4	9
2	1	313.5	5	8
2	2	435	6	9
2	3	473.5	7	9
2	4	481.5	1	9
2	5	445.5	2	9
2	6	283.5	3	9
2	7	387	4	9
2	1	475.5	5	8
2	2	410.5	6	9
2	3	377.5	7	9
2	4	447.5	1	9
2	5	454.5	2	9
2	6	142.5	3	9
2	7	258.5	4	9
2	1	521	5	9
2	2	424	6	9
2	3	457	7	9
2	4	458	1	9
2	5	413	2	9
2	6	575	3	9
2	7	477	4	9
2	1	386.5	5	9
2	2	471	6	9
2	3	460.5	7	9
2	4	469.5	1	9
2	5	492	2	9
2	6	539	3	9
2	7	459	4	9
2	1	410	5	9
2	2	432	6	9
2	3	382.5	7	9
2	4	339	1	9
2	5	722.5	2	9
2	6	341.5	3	9
2	7	530.5	4	9
2	1	516	5	8
2	2	412.5	6	9
2	3	498.5	7	9
2	4	488.5	1	9
2	5	452	2	9
2	6	551.5	3	9
2	7	474.5	4	9
2	1	252	5	9
2	2	197	6	9
2	3	466.5	7	9
2	4	384.5	1	9
2	5	272.5	2	9
2	6	279.5	3	9
2	7	235.5	4	9
2	1	520.5	5	8
2	2	521	6	9
2	3	399.5	7	9
2	4	437	1	9
2	5	498	2	9
2	6	356.5	3	9
2	7	428.5	4	9
2	1	524	6	9
2	2	356.5	7	9
2	3	460.5	1	9
2	4	569.5	2	9
2	5	523.5	3	9
2	6	440	4	9
