# Supplementary material for: Sleep, evening light exposure and perceived stress in healthy nulliparous women in the third trimester of pregnancy
Source: PLoS One. 2021 Jun 3;16(6):e0252285. doi: 10.1371/journal.pone.0252285 (PMC8174691; doi:10.1371/journal.pone.0252285)
Supplement: S4 Dataset — (XLSX) [file pone.0252285.s004.xlsx]

## Sheet: S4_Dataset_Table 2_SE_Aw
Group	Interval_number	Sleepefficiency	Day_aw	Month_r
1	1	82.32	3	6
1	2	91.31	4	6
1	3	88.41	5	6
1	4	83.24	6	6
1	5	83.2	7	6
1	6	86.02	1	6
1	7	83.21	2	6
1	1	76.96	1	6
1	2	80.64	2	6
1	3	77.9	3	6
1	4	81.44	4	6
1	5	81.6	5	6
1	6	79.06	6	6
1	7	73.96	7	6
1	1	92.03	3	6
1	2	84.1	4	6
1	3	88.55	5	6
1	4	82.79	6	6
1	5	90.27	7	6
1	6	93.48	1	6
1	7	88.4	2	6
1	1	82.24	3	6
1	2	87.27	4	6
1	3	84.17	5	6
1	4	74.45	6	6
1	5	87.75	7	6
1	6	80.05	1	6
1	7	77.84	2	6
1	1	92.27	2	6
1	2	88.51	3	6
1	3	91.6	4	6
1	4	90.61	5	6
1	5	84.11	6	6
1	6	94.08	7	6
1	7	90.87	1	6
1	1	89.34	1	8
1	2	82.75	2	8
1	3	79.31	3	8
1	4	93.58	4	8
1	5	78.79	5	8
1	6	88.41	6	8
1	7	40.13	7	8
1	1	89.33	1	8
1	2	85.6	2	8
1	3	89.83	3	8
1	4	93.96	4	8
1	5	87.52	5	8
1	6	90.86	6	8
1	7	85.83	7	8
1	1	91.04	1	8
1	2	92.39	2	8
1	3	88.41	3	8
1	4	90.27	4	8
1	5	90.15	5	8
1	6	90.3	6	8
1	7	90.78	7	8
1	1	94.76	1	8
1	2	90.97	2	8
1	3	93.79	3	8
1	4	88.72	4	8
1	5	92.09	5	8
1	6	92.34	6	8
1	7	91.86	7	8
1	1	86.41	1	9
1	2	90.17	2	9
1	3	88.11	3	9
1	4	73.2	4	9
1	5	86.87	5	9
1	6	76.87	6	10
1	7	79.23	7	10
1	1	92.32	1	10
1	2	94.15	2	10
1	3	93.93	3	10
1	4	83.91	4	10
1	5	88.06	5	10
1	6	90.61	6	10
1	7	85.96	7	10
1	1	93.98	1	9
1	2	84.74	2	9
1	3	93.76	3	9
1	4	87.21	4	9
1	5	93.42	5	9
1	6	70.54	6	10
1	7	86.42	7	10
1	1	85.11	1	11
1	2	77.22	2	11
1	3	83.52	3	11
1	4	87.86	4	12
1	5	85.14	5	12
1	6	82.86	6	12
1	7	89.2	7	12
1	1	84.14	1	11
1	2	90.16	2	11
1	3	87.5	3	11
1	4	81.67	4	11
1	5	74.02	5	12
1	6	79.57	6	12
1	7	73.77	7	12
1	1	87.86	1	11
1	2	90.39	2	11
1	3	89.94	3	11
1	4	85.38	4	11
1	5	77.72	5	12
1	6	92.32	6	12
1	7	83	7	12
1	1	89.55	1	11
1	2	89.93	2	11
1	3	93.01	3	11
1	4	85.97	4	11
1	5	89.06	5	11
1	6	88.74	6	11
1	7	85.67	7	11
1	1	86.04	1	1
1	2	87.44	2	1
1	3	93.57	3	1
1	4	91.8	4	2
1	5	91.5	5	2
1	6	89.8	6	2
1	7	88.01	7	2
1	1	90.88	1	1
1	2	85.4	2	1
1	3	87.14	3	1
1	4	82.17	4	1
1	5	87.06	5	1
1	6	87.72	6	1
1	7	90.99	7	1
1	1	90.61	1	2
1	2	85.64	2	2
1	3	88.63	3	2
1	4	86.13	4	2
1	5	91.28	5	2
1	6	85.29	6	2
1	7	86.7	7	2
1	1	83.55	1	1
1	2	90.96	2	1
1	3	86.21	3	1
1	4	88.63	4	1
1	5	87.45	5	1
1	6	87.86	6	1
1	7	85.16	7	1
1	1	84.53	2	4
1	2	86.14	3	4
1	3	83.83	4	4
1	4	86.02	5	4
1	5	84.51	6	4
1	6	84.61	7	4
1	7	79.67	1	4
1	1	76.38	1	3
1	2	67.02	2	3
1	3	75.13	3	3
1	4	69.9	4	3
1	5	85.86	5	3
1	6	81.88	6	3
1	7	58.35	7	3
1	1	89.13	1	3
1	2	83.9	2	3
1	3	85.8	3	3
1	4	85.78	4	3
1	5	86.81	5	3
1	6	83.8	6	3
1	7	88.13	7	3
1	1	83.57	1	4
1	2	80.24	2	4
1	3	89.18	3	4
1	4	80.6	4	4
1	5	82.39	5	4
1	6	86.06	6	4
1	7	87.84	7	4
1	1	85.74	1	4
1	2	96.06	2	4
1	3	75.36	3	4
1	4	84.62	4	4
1	5	77.2	5	4
1	6	86.21	6	4
1	7	73.84	7	4
1	1	85.9	1	6
1	2	93.07	2	6
1	3	85.4	3	6
1	4	81.55	4	6
1	5	91.19	5	6
1	6	88.14	6	6
1	7	86.19	7	6
1	1	84.65	1	4
1	2	92.54	2	4
1	3	84.34	3	4
1	4	92.06	4	4
1	5	75.75	5	4
1	6	77.98	6	4
1	7	13.13	7	4
1	1	84.42	1	5
1	2	78.93	2	5
1	3	74.72	3	5
1	4	87.85	4	5
1	5	85.67	5	6
1	6	76.07	6	6
1	7	86.11	7	6
1	1	86.71	1	4
1	2	83.74	2	5
1	3	87.7	3	5
1	4	87.49	4	5
1	5	87.25	5	5
1	6	89.74	6	5
1	7	91.06	7	5
1	1	88.57	1	5
1	2	90.07	2	5
1	3	83.44	3	5
1	4	82.97	4	6
1	5	84.77	5	6
1	6	84.67	6	6
1	7	81.81	7	6
1	1	74.7	1	6
1	2	83.3	2	6
1	3	87.49	3	6
1	4	93.5	4	6
1	5	89.97	5	6
1	6	90.13	6	7
1	7	90.68	7	7
1	1	83.49	1	8
1	2	76.51	2	8
1	3	83.64	3	8
1	4	84.09	4	8
1	5	80.5	5	8
1	6	80.46	6	8
1	7	78.55	7	8
1	1	83	1	8
1	2	86.95	2	8
1	3	82.42	3	8
1	4	82.34	4	8
1	5	83.48	5	8
1	6	86.45	6	8
1	7	83.85	7	8
1	1	92.59	1	9
1	2	90.95	2	9
1	3	91.46	3	9
1	4	91.59	4	9
1	5	90.52	5	9
1	6	83.53	6	9
1	7	88.37	7	9
1	1	87.06	7	8
1	2	90.11	1	8
1	3	82.74	2	8
1	4	90.88	3	8
1	5	84.23	4	8
1	6	87.37	5	8
1	7	87.94	6	8
1	1	87.71	1	6
1	2	90.44	2	6
1	3	91.18	3	6
1	4	89.38	4	6
1	5	83.91	5	6
1	6	66.5	6	6
1	7	89.23	7	6
1	1	79.22	1	6
1	2	83.44	2	6
1	3	81.01	3	6
1	4	80.43	4	6
1	5	84.14	5	6
1	6	89.82	6	6
1	7	88.29	7	6
1	1	83.76	2	8
1	2	79.33	3	8
1	3	68.97	4	8
1	4	82.11	5	8
1	5	79.98	6	8
1	6	79.91	7	8
1	7	80.39	1	8
1	1	92.1	2	8
1	2	93.32	3	8
1	3	90.36	4	8
1	4	90.56	5	8
1	5	87.13	6	8
1	6	94.44	7	8
1	7	94.02	1	8
1	1	99.9	1	8
1	2	99.9	2	8
1	3	99.89	3	8
1	4	99.89	4	8
1	5	99.88	5	8
1	6	99.91	6	8
1	7	99.89	7	8
1	1	91.88	2	6
1	2	87.77	3	6
1	3	86.9	4	6
1	4	84.94	5	6
1	5	80.25	6	7
1	6	88.12	7	7
1	7	92.42	1	7
1	1	90.33	7	8
1	2	91.55	1	8
1	3	88.16	2	8
1	4	91.23	3	8
1	5	88.37	4	8
1	6	88.93	5	8
1	7	93.73	6	8
1	1	86.72	1	10
1	2	88.05	2	10
1	3	87.39	3	10
1	4	87.64	4	11
1	5	90.18	5	11
1	6	91.32	6	11
1	7	83.06	7	11
1	1	80.85	1	10
1	2	70.48	2	10
1	3	78.94	3	10
1	4	74.75	4	10
1	5	78.05	5	10
1	6	82.57	6	10
1	7	80.79	7	10
1	1	72.48	1	10
1	2	75.68	2	10
1	3	85.42	3	10
1	4	75.53	4	10
1	5	80.09	5	10
1	6	89.31	6	10
1	7	82.77	7	10
1	1	91.3	1	10
1	2	90.24	2	10
1	3	93.14	3	10
1	4	87.8	4	11
1	5	83.64	5	11
1	6	83.45	6	11
1	7	85.52	7	11
1	1	79.1	1	10
1	2	83.36	2	10
1	3	84.3	3	10
1	4	81.43	4	11
1	5	88.8	5	11
1	6	76.47	6	11
1	7	77.63	7	11
1	1	85.01	1	10
1	2	80.03	2	10
1	3	77.9	3	10
1	4	80.62	4	10
1	5	80.2	5	10
1	6	78.59	6	10
1	7	66.18	7	10
1	1	83.16	3	11
1	2	78.31	4	11
1	3	85.17	5	12
1	4	85.1	6	12
1	5	85.97	7	12
1	6	74.75	1	12
1	7	80.59	2	12
1	1	61.96	1	1
1	2	56.48	2	1
1	3	75.03	3	1
1	4	77.14	4	1
1	5	78.57	5	1
1	6	69.23	6	1
1	7	58.57	7	1
1	1	99.9	1	1
1	2	99.9	2	1
1	3	99.9	3	1
1	4	99.88	4	1
1	5	99.91	5	1
1	6	99.9	6	1
1	7	99.89	7	1
1	1	88.97	1	1
1	2	91.86	2	1
1	3	83.87	3	1
1	4	89.66	4	1
1	5	86.11	5	2
1	6	89.01	6	2
1	7	90.61	7	2
1	1	87.3	7	2
1	2	90.59	1	2
1	3	92.72	2	2
1	4	89.71	3	2
1	5	85.82	4	2
1	6	92.28	5	3
1	7	72.15	6	3
1	1	89.62	1	3
1	2	86.06	2	3
1	3	89.59	3	3
1	4	81.04	4	3
1	5	81.56	5	3
1	6	88.38	6	3
1	7	87.32	7	3
1	1	99.9	1	3
1	2	99.9	2	3
1	3	99.89	3	3
1	4	99.89	4	3
1	5	99.92	5	3
1	6	99.91	6	3
1	7	99.9	7	3
2	1	66.09	2	2
2	2	77.08	3	2
2	3	73.63	4	2
2	4	76.25	5	2
2	5	79.06	6	2
2	6	77.16	7	2
2	7	74.04	1	2
2	1	91.48	2	2
2	2	96.25	3	2
2	3	94.45	4	2
2	4	92.32	5	2
2	5	95.74	6	2
2	6	95.48	7	2
2	7	92.83	1	2
2	1	88.09	1	2
2	2	88.29	2	2
2	3	90.5	3	2
2	4	80.42	4	2
2	5	99.66	5	2
2	6	94.51	6	2
2	7	86.95	7	2
2	1	81.78	2	2
2	2	81.94	3	2
2	3	83.06	4	2
2	4	86.05	5	2
2	5	84.02	6	2
2	6	82.78	7	2
2	7	86.17	1	2
2	1	91.86	1	2
2	2	92.21	2	2
2	3	91.64	3	2
2	4	88.21	4	2
2	5	88.96	5	2
2	6	91.49	6	2
2	7	84.23	7	2
2	1	68.25	1	2
2	2	62.47	2	2
2	3	70.36	3	2
2	4	82.52	4	2
2	5	81.37	5	2
2	6	68.22	6	2
2	7	68.41	7	2
2	1	91.29	1	2
2	2	91.96	2	2
2	3	87.9	3	2
2	4	85.31	4	2
2	5	89.2	5	2
2	6	86.14	6	2
2	7	78.9	7	2
2	1	83.29	2	2
2	2	83.11	3	2
2	3	80.73	4	2
2	4	88.04	5	2
2	5	85.97	6	2
2	6	76.9	7	2
2	7	89.48	1	2
2	1	81.15	1	2
2	2	45.17	2	2
2	3	81.19	3	2
2	4	87.91	3	2
2	5	83.83	4	2
2	6	73.98	5	2
2	7	79.87	6	2
2	1	71.67	1	2
2	2	85.77	2	2
2	3	84.1	3	2
2	4	80.12	4	2
2	5	77.29	5	2
2	6	82.62	6	2
2	7	81.26	7	2
2	1	91.79	1	2
2	2	91.85	2	2
2	3	82.27	3	2
2	4	84.67	4	2
2	5	93.85	5	2
2	6	88.69	6	2
2	7	88.81	7	2
2	1	88.45	1	2
2	2	86.96	2	2
2	3	75.83	3	2
2	4	86.13	4	2
2	5	85.92	5	2
2	6	91.91	6	2
2	7	88.43	7	2
2	1	90.51	1	2
2	2	90.66	2	2
2	3	90.51	3	2
2	4	90.48	4	2
2	5	64.52	5	2
2	6	95.17	5	2
2	7	91.97	6	2
2	1	80.88	1	2
2	2	75.32	2	2
2	3	82.09	3	2
2	4	83.56	4	2
2	5	82.55	5	2
2	6	88.56	6	2
2	7	89.8	7	2
2	1	83.88	2	2
2	2	90.98	3	2
2	3	88.92	4	2
2	4	81.29	5	2
2	5	86.08	6	2
2	6	85.67	7	2
2	7	81.58	1	2
2	1	81.8	2	2
2	2	82.64	3	2
2	3	81.32	4	2
2	4	70.44	5	2
2	5	84.01	6	2
2	6	81.66	7	2
2	7	86.68	1	2
2	1	89.38	2	2
2	2	85	3	2
2	3	88.85	4	2
2	4	87.92	5	2
2	5	90.61	6	2
2	6	85.14	7	2
2	7	88.94	1	2
2	1	87.4	1	2
2	2	79.37	2	2
2	3	76.47	3	2
2	4	84.38	4	2
2	5	91.09	5	2
2	6	89.23	6	2
2	7	86.08	7	2
2	1	89.39	1	2
2	2	88.16	2	2
2	3	88.45	3	2
2	4	91.59	4	2
2	5	78.31	5	2
2	6	96.7	6	2
2	7	94.02	7	2
2	1	87.62	1	2
2	2	81.89	2	2
2	3	88.27	3	2
2	4	89.15	4	2
2	5	90.4	5	2
2	6	87.43	6	2
2	7	85.27	7	2
2	1	80.4	1	2
2	2	82.08	2	2
2	3	82.36	3	2
2	4	79.65	4	2
2	5	75.76	5	2
2	6	87.05	6	2
2	7	76.56	7	2
2	1	83.12	1	2
2	2	83.59	2	2
2	3	84.05	3	2
2	4	72.07	4	2
2	5	82.91	5	2
2	6	86.42	6	2
2	7	75.79	7	2
2	1	70.27	1	2
2	2	77.13	2	2
2	3	83.91	3	2
2	4	76.33	4	2
2	5	45.07	5	2
2	7	2.3	7	2
2	1	87.9	2	2
2	2	93.98	3	2
2	3	93.49	4	2
2	4	92.58	5	2
2	5	87.86	6	2
2	6	95.81	7	2
2	7	86.68	1	2
2	1	92.91	1	2
2	2	22.76	2	2
2	3	5.28	3	2
2	4	23.28	4	2
2	5	54.73	5	2
2	6	64.59	6	2
2	7	93.24	7	2
2	1	86.75	1	2
2	2	84.31	2	2
2	3	86.29	3	2
2	4	83.22	4	2
2	5	70.98	5	2
2	6	89.96	6	2
2	7	77.1	7	2
2	1	90.35	1	3
2	2	86.97	2	3
2	3	77.25	3	3
2	4	87.85	4	3
2	5	83.71	5	3
2	6	88.73	6	3
2	7	88.56	7	3
2	1	85.31	1	3
2	2	84.43	2	3
2	3	87.91	3	3
2	4	81.21	4	3
2	5	90.3	5	3
2	6	89.78	6	3
2	7	82.84	7	3
2	1	85.71	2	3
2	2	88.59	3	3
2	3	90.37	4	3
2	4	83.59	5	3
2	5	74.42	6	3
2	6	75.83	7	3
2	1	81.3	2	3
2	2	84.6	3	3
2	3	89.16	4	3
2	4	77.61	5	3
2	5	85.11	6	3
2	6	86.86	7	3
2	1	87.77	3	3
2	2	81.27	4	3
2	3	70.59	5	3
2	4	72.35	6	3
2	5	88.66	7	3
2	6	92.92	1	3
2	7	81.2	2	3
2	1	93.2	4	3
2	2	90.71	5	3
2	3	94.1	6	3
2	4	82.34	7	3
2	5	89.92	1	3
2	6	88.06	2	3
2	7	83.48	3	3
2	1	83.17	2	3
2	2	81.43	3	3
2	3	92.06	4	3
2	4	87.87	5	3
2	5	85.03	6	3
2	6	88.78	7	3
2	1	91.71	4	3
2	2	83.19	5	3
2	3	93.17	6	3
2	4	88.48	7	3
2	5	87.83	1	3
2	6	90.88	2	3
2	7	86.73	3	3
2	1	90.37	1	3
2	2	91.33	2	3
2	3	77.29	3	3
2	4	89.22	4	3
2	5	84.96	5	3
2	6	77.7	6	3
2	7	86.42	7	3
2	1	85.36	2	3
2	2	80.13	3	3
2	3	90.25	4	3
2	4	85.3	5	3
2	5	91.18	6	3
2	6	87.5	7	3
2	7	81.15	1	3
2	1	87.31	2	3
2	2	90.12	3	3
2	3	85.53	4	3
2	4	84.27	5	3
2	5	87.65	6	3
2	6	92.66	7	3
2	1	80.36	2	3
2	2	81.52	3	3
2	3	79.26	4	3
2	4	80.96	5	3
2	5	77.54	6	3
2	6	81.22	7	3
2	1	28.52	2	3
2	2	86.13	3	3
2	5	75.74	6	3
2	6	90.45	7	3
2	1	89.42	2	3
2	2	89.91	3	3
2	3	87.56	4	3
2	4	89.03	5	3
2	5	89.69	6	3
2	6	84.49	7	3
2	1	86.11	2	3
2	2	89.47	3	3
2	3	94.14	4	3
2	4	89.79	5	3
2	5	87.28	6	3
2	6	86.84	7	3
2	1	86.89	1	3
2	2	78.67	2	3
2	3	89.81	3	3
2	4	74.09	4	3
2	5	61.9	5	3
2	6	97.67	6	3
2	7	84.99	7	3
2	1	72.42	2	3
2	2	74.82	3	3
2	3	79.45	4	3
2	4	71.11	5	3
2	5	82.42	6	3
2	6	74.07	7	3
2	1	86.39	3	3
2	2	84.03	4	3
2	3	87.77	5	3
2	4	87.9	6	3
2	5	85.19	7	3
2	6	85.94	1	3
2	7	90.62	2	3
2	1	88.41	1	3
2	2	92.86	2	3
2	3	51.81	4	3
2	4	89.72	4	3
2	5	88.59	5	3
2	6	96.8	6	3
2	7	81.53	7	3
2	1	83.11	1	3
2	2	79.72	2	3
2	3	84.86	3	3
2	4	82.77	4	3
2	5	14.33	5	3
2	6	9.33	6	3
2	1	88.94	1	3
2	2	94.32	2	3
2	3	90.81	3	3
2	4	86.88	4	3
2	5	92.66	5	3
2	6	92.31	6	3
2	7	86.94	7	3
2	1	93.06	5	9
2	2	95.07	6	9
2	3	90.49	7	9
2	4	95.54	1	9
2	5	88.91	2	9
2	6	90.97	3	9
2	7	91.15	4	9
2	1	91.61	5	9
2	2	96.86	6	9
2	3	96.56	7	9
2	4	92.88	1	9
2	5	92.87	2	9
2	6	94.76	3	9
2	7	91.34	4	9
2	1	90.38	5	8
2	2	91.64	6	9
2	3	93.36	7	9
2	4	93.75	1	9
2	5	87.56	2	9
2	6	94.1	3	9
2	7	88.74	4	9
2	1	81.83	5	8
2	2	86.62	6	9
2	3	79.98	7	9
2	4	85.05	1	9
2	5	78.88	2	9
2	6	10.67	3	9
2	7	54.14	4	9
2	1	90.34	5	9
2	2	89.56	6	9
2	3	93.24	7	9
2	4	94.2	1	9
2	5	92.99	2	9
2	6	91.25	3	9
2	7	88.72	4	9
2	2	20.24	6	9
2	3	81.87	7	9
2	4	83.48	1	9
2	5	85.81	2	9
2	6	90.89	3	9
2	7	87.75	4	9
2	1	96.47	5	9
2	2	96.32	6	9
2	3	93.45	7	9
2	4	91.53	1	9
2	5	95.51	2	9
2	6	87.16	3	9
2	7	94.39	4	9
2	1	89.69	5	8
2	2	93.64	6	9
2	3	91.75	7	9
2	4	91.8	1	9
2	5	92.5	2	9
2	6	82.79	3	9
2	7	83.54	4	9
2	1	62.99	5	9
2	2	53.87	6	9
2	3	90.95	7	9
2	4	88.9	1	9
2	5	53.29	2	9
2	6	69.06	3	9
2	7	42.65	4	9
2	1	91.73	5	9
2	2	91.86	6	9
2	3	85.62	7	9
2	4	86.23	1	9
2	5	85.35	2	9
2	6	88.26	3	9
2	7	95.39	4	9
2	1	90.84	6	9
2	2	81.81	7	9
2	3	86.88	1	9
2	4	91.22	2	9
2	5	92.31	3	9
2	6	91.74	4	9
