# Supplementary material for: Sleep, evening light exposure and perceived stress in healthy nulliparous women in the third trimester of pregnancy
Source: PLoS One. 2021 Jun 3;16(6):e0252285. doi: 10.1371/journal.pone.0252285 (PMC8174691; doi:10.1371/journal.pone.0252285)
Supplement: S5 Dataset — (XLSX) [file pone.0252285.s005.xlsx]

## Sheet: S5_Dataset_Table 2_MP_Aw
Group	Interval_number	Day_aw	Month_r	Midpointofsleep
1	2	4	6	269.5
1	3	5	6	329.5
1	2	2	6	273.5
1	5	5	6	248
1	7	7	6	257
1	1	3	6	261.5
1	2	4	6	224.5
1	4	6	6	292.5
1	5	7	6	235.5
1	6	1	6	245
1	7	2	6	225.5
1	1	3	6	290
1	2	4	6	227.5
1	5	7	6	225.5
1	6	1	6	284.5
1	7	2	6	212.5
1	1	2	6	298
1	2	3	6	263.5
1	6	7	6	308.5
1	1	1	8	347
1	1	1	8	209.5
1	2	2	8	211
1	3	3	8	216.5
1	4	4	8	247
1	7	7	8	210
1	1	1	8	243.5
1	2	2	8	219
1	3	3	8	211.5
1	4	4	8	220.5
1	5	5	8	271
1	7	7	8	258.5
1	1	1	8	276.5
1	2	2	8	226
1	3	3	8	249.5
1	4	4	8	263
1	6	6	8	271
1	7	7	8	265
1	1	1	9	285.5
1	2	2	9	276
1	3	3	9	280.5
1	7	7	10	228
1	1	1	10	234
1	2	2	10	231.5
1	3	3	10	236.5
1	4	4	10	204
1	7	7	10	228.5
1	2	2	9	224
1	3	3	9	225
1	7	7	10	238.5
1	1	1	11	198.5
1	2	2	11	216.5
1	3	3	11	200.5
1	4	4	11	185.5
1	5	5	12	233
1	7	7	12	234
1	1	1	11	199.5
1	2	2	11	253
1	3	3	11	247.5
1	4	4	11	282.5
1	7	7	12	181.5
1	1	1	11	230
1	2	2	11	224.5
1	3	3	11	198
1	4	4	11	212.5
1	7	7	11	228.5
1	2	2	1	246.5
1	3	3	1	258.5
1	4	4	2	291.5
1	5	5	2	250.5
1	6	6	2	379
1	7	7	2	275.5
1	1	1	1	254
1	6	6	1	323.5
1	7	7	1	300.5
1	1	1	2	277.5
1	2	2	2	272
1	3	3	2	256
1	4	4	2	284
1	5	5	2	309
1	7	7	2	282.5
1	1	1	1	216
1	2	2	1	221
1	3	3	1	254.5
1	7	7	1	228
1	1	2	4	293
1	2	3	4	258.5
1	3	4	4	284
1	5	6	4	259
1	6	7	4	276
1	7	1	4	266
1	1	1	3	349.5
1	2	2	3	295
1	3	3	3	280
1	1	1	3	327
1	2	2	3	288.5
1	3	3	3	281
1	4	4	3	256.5
1	5	5	3	303.5
1	6	6	3	265
1	3	3	4	253.5
1	3	3	6	208.5
1	1	1	4	210
1	2	2	4	237.5
1	3	3	4	218
1	4	4	4	232.5
1	7	7	4	37.5
1	1	1	5	297.5
1	2	2	5	200
1	4	4	5	233.5
1	7	7	6	217
1	1	1	4	195.5
1	3	3	5	205.5
1	4	4	5	218.5
1	7	7	5	192.5
1	2	2	5	181
1	5	5	6	259.5
1	1	1	6	230.5
1	2	2	6	263.5
1	3	3	6	267
1	4	4	6	255.5
1	5	5	6	281
1	7	7	7	222.5
1	7	7	8	344.5
1	1	1	8	232
1	2	2	8	254
1	3	3	8	241
1	4	4	8	245
1	5	5	8	263
1	7	7	8	272.5
1	1	1	9	201.5
1	2	2	9	198
1	3	3	9	289
1	4	4	9	265.5
1	5	5	9	196.5
1	7	7	9	197.5
1	1	7	8	211
1	2	1	8	202
1	3	2	8	267.5
1	4	3	8	221.5
1	5	4	8	211
1	6	5	8	281
1	7	6	8	273
1	1	1	6	238.5
1	2	2	6	246
1	3	3	6	231.5
1	4	4	6	246
1	5	5	6	269.5
1	7	7	6	243.5
1	1	1	6	188
1	3	3	6	198.5
1	7	7	6	197.5
1	1	2	8	242.5
1	6	7	8	213.5
1	7	1	8	251
1	1	2	8	253.5
1	2	3	8	257.5
1	3	4	8	225.5
1	4	5	8	247.5
1	6	7	8	223
1	7	1	8	222.5
1	1	1	8	238
1	2	2	8	242
1	3	3	8	234.5
1	4	4	8	232
1	6	6	8	267
1	7	7	8	236
1	1	2	6	200.5
1	2	3	6	197
1	3	4	6	231
1	7	1	7	201.5
1	1	7	8	205.5
1	2	1	8	231
1	3	2	8	223.5
1	4	3	8	253.5
1	5	4	8	231
1	6	5	8	241.5
1	7	6	8	271.5
1	1	1	10	221
1	2	2	10	302.5
1	3	3	10	224.5
1	4	4	11	192.5
1	6	6	11	196.5
1	7	7	11	243.5
1	5	5	10	240.5
1	7	7	10	323
1	1	1	10	303.5
1	4	4	10	301.5
1	1	1	10	262
1	2	2	10	276.5
1	3	3	10	237
1	4	4	11	233.5
1	7	7	11	272.5
1	2	2	10	277.5
1	3	3	10	271
1	4	4	11	215.5
1	5	5	11	314
1	7	7	11	216.5
1	1	1	10	223.5
1	2	2	10	180
1	4	4	10	183.5
1	1	3	11	307
1	2	4	11	326
1	5	7	12	288.5
1	6	1	12	300
1	3	3	1	234.5
1	4	4	1	200
1	5	5	1	291
1	1	1	1	239
1	2	2	1	247.5
1	3	3	1	244
1	4	4	1	211.5
1	5	5	1	263.5
1	7	7	1	234
1	1	1	1	241.5
1	2	2	1	242
1	3	3	1	214.5
1	4	4	1	212
1	5	5	2	233
1	6	6	2	295
1	7	7	2	268.5
1	1	7	2	338.5
1	2	1	2	272
1	3	2	2	237
1	4	3	2	253.5
1	5	4	2	278.5
1	1	1	3	266.5
1	2	2	3	265
1	3	3	3	266.5
1	4	4	3	253
1	5	5	3	274.5
1	6	6	3	302.5
1	7	7	3	259
1	1	1	3	247
1	2	2	3	243.5
1	3	3	3	235
1	4	4	3	237.5
1	5	5	3	319.5
1	6	6	3	290
1	7	7	3	244
2	2	3	2	232.5
2	3	4	2	216
2	5	6	2	214
2	1	2	2	229
2	2	3	2	258
2	3	4	2	256
2	4	5	2	271
2	6	7	2	262
2	7	1	2	224
2	5	5	2	520.5
2	6	6	2	423
2	7	7	2	322
2	1	2	2	251
2	2	3	2	243.5
2	6	7	2	241
2	7	1	2	221
2	1	1	2	254.5
2	2	2	2	248.5
2	3	3	2	235.5
2	4	4	2	238.5
2	6	6	2	450.5
2	7	7	2	265.5
2	1	1	2	290
2	4	4	2	303.5
2	7	1	2	248.5
2	3	3	2	790.5
2	2	2	2	267
2	3	3	2	270.5
2	4	4	2	206
2	7	7	2	207.5
2	1	1	2	249.5
2	2	2	2	266
2	3	3	2	221.5
2	4	4	2	274.5
2	5	5	2	745.5
2	3	3	2	248
2	4	4	2	217
2	6	6	2	236.5
2	7	7	2	303
2	2	3	2	242
2	7	1	2	224
2	1	2	2	250.5
2	7	1	2	219
2	1	1	2	231
2	2	2	2	230.5
2	3	3	2	268
2	5	5	2	282
2	7	7	2	237.5
2	1	1	2	236.5
2	2	2	2	223.5
2	3	3	2	219.5
2	4	4	2	232
2	7	7	2	234.5
2	2	2	2	266.5
2	4	4	2	298.5
2	7	7	2	233
2	1	1	2	315.5
2	2	2	2	274.5
2	3	3	2	264.5
2	4	4	2	253.5
2	1	2	2	263.5
2	2	3	2	283.5
2	4	5	2	321.5
2	6	7	2	237.5
2	7	1	2	225.5
2	2	2	2	90.5
2	1	1	2	278
2	2	2	2	222
2	4	4	2	188
2	6	6	2	326
2	1	1	3	274
2	1	3	3	257
2	2	4	3	291
2	4	6	3	295
2	1	4	3	216
2	4	7	3	218.5
2	5	1	3	227
2	7	3	3	220
2	2	3	3	240
2	1	4	3	258
2	5	1	3	271
2	6	2	3	267.5
2	7	3	3	240.5
2	1	2	3	229.5
2	2	3	3	174
2	3	4	3	246
2	4	5	3	269.5
2	7	1	3	244
2	1	2	3	280
2	2	3	3	220
2	3	4	3	263.5
2	1	2	3	251
2	2	3	3	323.5
2	3	4	3	267
2	5	6	3	312
2	1	2	3	279
2	2	3	3	259.5
2	3	4	3	263
2	6	7	3	206
2	4	5	3	207.5
2	2	2	3	364.5
2	3	4	3	261.5
2	1	3	3	232.5
2	2	4	3	261
2	6	1	3	222.5
2	7	7	3	409
2	1	1	3	263.5
2	2	2	3	273.5
2	3	3	3	329
2	1	1	3	220
2	2	2	3	237.5
2	7	7	3	334
2	3	7	9	217.5
2	4	1	9	245.5
2	5	2	9	271.5
2	1	5	8	157
2	3	7	9	250
2	4	1	9	255
2	5	2	9	241.5
2	1	5	8	272
2	3	7	9	235.5
2	4	1	9	261
2	6	3	9	307
2	7	4	9	243.5
2	3	7	9	257
2	4	1	9	266
2	5	2	9	257.5
2	7	4	9	280.5
2	1	5	8	270
2	2	6	9	216
2	3	7	9	266.5
2	4	1	9	264.5
2	5	2	9	241
2	6	3	9	272.5
2	7	4	9	240
2	3	7	9	240.5
2	4	1	9	200.5
2	7	4	9	200
2	4	1	9	213.5
2	5	2	9	246.5
2	7	4	9	218.5
2	4	2	9	290
1	1	3	6	284.5
1	4	6	6	454.5
1	5	7	6	273
1	6	1	6	302.5
1	7	2	6	310.5
1	1	1	6	262.5
1	3	3	6	302.5
1	4	4	6	293.5
1	6	6	6	280.5
1	3	5	6	325
1	3	5	6	350
1	4	6	6	350.5
1	3	4	6	307
1	4	5	6	276
1	5	6	6	262.5
1	7	1	6	341
1	2	2	8	289.5
1	3	3	8	277
1	4	4	8	291.5
1	5	5	8	421.5
1	6	6	8	344
1	7	7	8	104
1	5	5	8	270
1	6	6	8	287
1	6	6	8	297
1	5	5	8	298.5
1	4	4	9	249.5
1	5	5	9	310.5
1	6	6	10	307.5
1	5	5	10	291
1	6	6	10	311
1	1	1	9	290
1	4	4	9	265
1	5	5	9	265.5
1	6	6	10	306
1	1	1	11	268.5
1	2	2	11	331.5
1	3	3	11	285.5
1	4	4	12	291
1	5	5	12	288
1	6	6	12	323.5
1	7	7	12	270
1	6	6	12	258.5
1	5	5	12	242.5
1	6	6	12	298.5
1	5	5	11	265
1	6	6	11	293.5
1	1	1	1	278.5
1	2	2	1	253.5
1	3	3	1	288.5
1	4	4	1	308
1	5	5	1	279
1	6	6	2	341
1	4	4	1	230.5
1	5	5	1	299.5
1	6	6	1	282
1	4	5	4	316
1	4	4	3	304
1	5	5	3	317
1	6	6	3	337.5
1	7	7	3	289.5
1	7	7	3	186
1	1	1	4	241.5
1	2	2	4	230
1	4	4	4	223
1	5	5	4	263
1	6	6	4	313
1	7	7	4	287.5
1	1	1	4	215
1	2	2	4	417
1	3	3	4	350.5
1	4	4	4	368.5
1	5	5	4	193.5
1	6	6	4	428
1	7	7	4	363.5
1	1	1	6	235
1	2	2	6	224
1	4	4	6	248.5
1	5	5	6	401.5
1	6	6	6	527.5
1	7	7	6	237
1	5	5	4	284.5
1	6	6	4	290
1	3	3	5	289.5
1	5	5	6	248.5
1	6	6	6	268
1	2	2	5	310.5
1	5	5	5	307
1	6	6	5	354.5
1	1	1	5	193
1	3	3	5	174.5
1	4	4	6	274.5
1	6	6	6	268.5
1	7	7	6	298.5
1	6	6	7	315.5
1	1	1	8	300.5
1	2	2	8	401.5
1	3	3	8	390.5
1	4	4	8	348.5
1	5	5	8	406
1	6	6	8	405
1	6	6	8	251.5
1	6	6	9	243.5
1	6	6	6	295.5
1	2	2	6	284
1	4	4	6	181.5
1	5	5	6	378
1	6	6	6	309.5
1	2	3	8	217
1	3	4	8	232
1	4	5	8	264.5
1	5	6	8	333.5
1	5	6	8	295.5
1	5	5	8	262.5
1	4	5	6	300
1	5	6	7	284
1	6	7	7	231
1	5	5	11	287.5
1	1	1	10	234
1	2	2	10	317.5
1	3	3	10	216
1	4	4	10	197.5
1	6	6	10	300.5
1	2	2	10	280.5
1	3	3	10	271
1	5	5	10	346
1	6	6	10	331.5
1	7	7	10	272
1	5	5	11	323.5
1	6	6	11	262
1	1	1	10	224
1	6	6	11	323
1	3	3	10	235.5
1	5	5	10	308
1	6	6	10	352
1	7	7	10	303.5
1	3	5	12	302.5
1	4	6	12	310
1	7	2	12	260.5
1	1	1	1	201
1	2	2	1	225.5
1	6	6	1	282
1	7	7	1	189.5
1	6	6	1	281
1	6	5	3	318.5
1	7	6	3	319
2	1	2	2	270.5
2	4	5	2	376.5
2	6	7	2	244.5
2	7	1	2	328
2	5	6	2	367
2	1	1	2	351.5
2	2	2	2	352
2	3	3	2	351.5
2	4	4	2	234
2	3	4	2	244
2	4	5	2	275
2	5	6	2	343
2	5	5	2	267
2	1	1	2	342.5
2	2	2	2	361
2	3	3	2	278
2	4	4	2	309
2	5	5	2	366.5
2	6	6	2	362.5
2	7	7	2	355.5
2	2	2	2	276
2	3	3	2	318
2	5	5	2	298.5
2	6	6	2	342.5
2	7	7	2	354
2	1	2	2	202.5
2	2	3	2	292.5
2	3	4	2	268
2	4	5	2	386
2	5	6	2	409.5
2	6	7	2	212.5
2	1	1	2	489.5
2	2	2	2	380.5
2	4	3	2	445.5
2	5	4	2	494
2	6	5	2	448
2	7	6	2	692
2	1	1	2	224.5
2	5	5	2	315
2	6	6	2	279
2	5	5	2	261
2	6	6	2	323
2	7	7	2	247
2	1	1	2	355
2	2	2	2	341.5
2	3	3	2	370.5
2	4	4	2	381
2	5	5	2	309
2	6	6	2	344
2	7	7	2	283.5
2	1	1	2	325.5
2	2	2	2	343.5
2	3	3	2	335.5
2	4	4	2	246.5
2	6	5	2	490
2	7	6	2	326
2	1	1	2	261.5
2	2	2	2	273
2	5	5	2	234
2	1	2	2	263.5
2	2	3	2	321.5
2	3	4	2	428.5
2	4	5	2	441.5
2	5	6	2	423
2	6	7	2	340.5
2	7	1	2	229
2	1	2	2	224
2	3	4	2	247
2	4	5	2	295
2	5	6	2	346
2	6	7	2	226
2	2	3	2	280.5
2	3	4	2	221.5
2	4	5	2	295.5
2	5	6	2	422
2	6	7	2	258
2	4	4	2	251
2	6	6	2	334
2	5	5	2	324
2	6	6	2	400
2	1	1	2	270.5
2	3	3	2	254.5
2	5	5	2	371
2	6	6	2	285
2	5	5	2	436.5
2	6	6	2	310
2	7	7	2	237
2	1	1	2	272
2	2	2	2	263.5
2	3	3	2	334
2	4	4	2	257
2	5	5	2	379
2	6	6	2	356
2	7	7	2	293
2	1	1	2	281
2	2	2	2	386.5
2	3	3	2	298.5
2	4	4	2	373
2	5	5	2	269
2	7	7	2	111
2	3	4	2	211
2	5	6	2	282
2	1	1	2	333.5
2	3	3	2	163.5
2	4	4	2	173.5
2	5	5	2	363
2	6	6	2	216
2	7	7	2	257.5
2	3	3	2	333.5
2	5	5	2	248
2	7	7	2	335
2	2	2	3	306.5
2	3	3	3	452
2	4	4	3	360.5
2	5	5	3	338
2	6	6	3	450.5
2	7	7	3	252.5
2	1	1	3	381.5
2	2	2	3	384.5
2	3	3	3	396
2	4	4	3	427
2	5	5	3	330.5
2	6	6	3	450
2	7	7	3	388.5
2	1	2	3	357.5
2	2	3	3	299.5
2	3	4	3	397
2	4	5	3	395.5
2	5	6	3	406.5
2	6	7	3	299.5
2	1	2	3	362
2	2	3	3	319
2	3	4	3	369.5
2	4	5	3	460
2	5	6	3	497
2	6	7	3	231.5
2	3	5	3	354.5
2	5	7	3	282.5
2	6	1	3	282.5
2	7	2	3	307
2	2	5	3	252.5
2	3	6	3	310.5
2	6	2	3	294
2	1	2	3	224
2	3	4	3	202.5
2	4	5	3	365
2	5	6	3	425
2	6	7	3	449
2	2	5	3	337.5
2	3	6	3	347.5
2	4	7	3	259.5
2	1	1	3	367
2	2	2	3	401.5
2	3	3	3	212
2	4	4	3	253
2	5	5	3	361
2	6	6	3	502
2	7	7	3	352.5
2	5	6	3	330.5
2	6	7	3	269
2	4	5	3	367.5
2	5	6	3	378.5
2	6	7	3	288.5
2	4	5	3	305.5
2	6	7	3	227
2	1	2	3	251
2	2	3	3	218
2	5	6	3	283
2	6	7	3	236.5
2	4	5	3	311
2	5	6	3	345
2	1	2	3	215.5
2	2	3	3	289.5
2	3	4	3	390.5
2	5	6	3	267.5
2	6	7	3	294.5
2	1	1	3	336.5
2	3	3	3	434.5
2	4	4	3	366.5
2	5	5	3	201.5
2	6	6	3	418.5
2	7	7	3	343
2	1	2	3	183
2	2	3	3	302
2	4	5	3	306.5
2	5	6	3	331
2	6	7	3	352.5
2	3	5	3	330.5
2	4	6	3	348
2	5	7	3	218
2	7	2	3	338
2	1	1	3	498
2	2	2	3	507
2	3	4	3	617.5
2	4	4	3	642
2	5	5	3	566
2	6	6	3	446
2	4	4	3	289.5
2	5	5	3	365.5
2	6	6	3	327.5
2	3	3	3	270
2	4	4	3	367
2	5	5	3	432.5
2	6	6	3	608
2	1	5	9	379
2	2	6	9	377.5
2	3	7	9	388.5
2	4	1	9	363
2	5	2	9	355
2	6	3	9	357
2	7	4	9	345.5
2	1	5	9	338.5
2	2	6	9	389
2	6	3	9	306
2	7	4	9	230.5
2	2	6	9	436
2	6	3	9	472.5
2	7	4	9	216
2	2	6	9	362
2	5	2	9	264.5
2	6	3	9	188
2	7	4	9	228
2	1	5	9	328
2	2	6	9	365
2	3	7	9	256.5
2	4	1	9	261.5
2	5	2	9	324
2	2	6	9	359
2	6	3	9	369
2	7	4	9	240.5
2	1	5	9	317
2	2	6	9	476
2	3	7	9	248.5
2	4	1	9	312
2	5	2	9	470
2	6	3	9	395
2	1	5	9	272
2	2	6	9	214
2	5	2	9	223.5
2	6	3	9	230.5
2	1	5	9	267
2	2	6	9	375.5
2	3	7	9	207
2	6	3	9	253
2	1	6	9	460
2	2	7	9	325.5
2	3	1	9	245.5
2	5	3	9	424.5
2	6	4	9	273
