# Supplementary material for: Sleep, evening light exposure and perceived stress in healthy nulliparous women in the third trimester of pregnancy
Source: PLoS One. 2021 Jun 3;16(6):e0252285. doi: 10.1371/journal.pone.0252285 (PMC8174691; doi:10.1371/journal.pone.0252285)
Supplement: S6 Dataset — (XLSX) [file pone.0252285.s006.xlsx]

## Sheet: S6_Dataset_Table 2_Light_Aw
Group	Interval_number	Whitelight_exposure	Day_aw	Month_r
1	1	10674	3	6
1	2	3753.5	4	6
1	3	22898	5	6
1	4	1664.1	6	6
1	5	21695	7	6
1	6	8615.5	1	6
1	7	12410	2	6
1	1	661680	3	6
1	2	13646	4	6
1	3	5520.4	5	6
1	4	9976.5	6	6
1	5	6773.4	7	6
1	6	20417	1	6
1	7	7856.9	2	6
1	1	9265	3	6
1	2	22690	4	6
1	3	2557.5	5	6
1	4	3148.4	6	6
1	5	4548.7	7	6
1	6	7868.1	1	6
1	7	13579	2	6
1	1	23761	2	6
1	2	33836	3	6
1	3	775.28	4	6
1	4	9207.2	5	6
1	5	2808.4	6	6
1	6	5429.1	7	6
1	7	2563.9	1	6
1	1	3539.4	1	8
1	2	2294.7	2	8
1	3	8804.9	3	8
1	4	5920.9	4	8
1	5	2614.3	5	8
1	6	2692.6	6	8
1	7	3446	7	8
1	1	10544	1	8
1	2	10935	2	8
1	3	5128.2	3	8
1	4	1546.6	4	8
1	5	1026.7	5	8
1	6	912.3	6	8
1	7	4301.3	7	8
1	1	23752	1	8
1	2	121060	2	8
1	3	21881	3	8
1	4	4366.4	4	8
1	5	3018.9	5	8
1	6	2194.9	6	8
1	7	8363.1	7	8
1	1	2629.7	1	8
1	2	1254	2	8
1	3	1177.4	3	8
1	4	1581.5	4	8
1	5	1823.8	5	8
1	6	1209.4	6	8
1	7	1254.1	7	8
1	1	1772.5	1	9
1	2	959.03	2	9
1	3	1068.9	3	9
1	4	3645.5	4	9
1	5	1556	5	9
1	6	741.17	6	9
1	7	762.42	7	10
1	1	5558.5	1	10
1	2	8954.2	2	10
1	3	2741.6	3	10
1	4	7262.1	4	10
1	5	12415	5	10
1	6	1476.9	6	10
1	7	7536.8	7	10
1	1	4109.3	1	9
1	2	2696.6	2	9
1	3	14793	3	9
1	4	5306.3	4	9
1	5	780.97	5	9
1	6	637.26	6	9
1	7	1337.8	7	10
1	1	18489	1	11
1	2	17796	2	11
1	3	11533	3	11
1	4	8006.7	4	11
1	5	12003	5	12
1	6	10363	6	12
1	7	21498	7	12
1	1	3721.7	1	11
1	2	2497.9	2	11
1	3	4718	3	11
1	4	3076	4	11
1	5	2840.7	5	12
1	6	7578.4	6	12
1	7	3199.4	7	12
1	1	6322.4	1	11
1	2	8915.3	2	11
1	3	10707	3	11
1	4	25102	4	11
1	5	6354.1	5	12
1	6	6072.7	6	12
1	7	6543.5	7	12
1	1	5955.2	1	11
1	2	2730.3	2	11
1	3	3497.8	3	11
1	4	2947	4	11
1	5	1904.4	5	11
1	6	2044.3	6	11
1	7	2618.8	7	11
1	1	3111.8	1	1
1	2	2114.4	2	1
1	3	828.9	3	1
1	4	1094.8	4	2
1	5	2929.7	5	2
1	6	3749.6	6	2
1	7	1752.4	7	2
1	1	23740	1	1
1	2	31640	2	1
1	3	1465	3	1
1	4	1959.7	4	1
1	5	2687	5	1
1	6	3089.6	6	1
1	7	873.9	7	1
1	1	1810.4	1	2
1	2	944.86	2	2
1	3	589.89	3	2
1	4	1623.5	4	2
1	5	2207.4	5	2
1	6	1699.8	6	2
1	7	2154.2	7	2
1	1	1980.7	1	1
1	2	3860.1	2	1
1	3	502.04	3	1
1	4	5395.5	4	1
1	5	541.75	5	1
1	6	789.08	6	1
1	7	1486.5	7	1
1	1	3089.1	2	4
1	2	2253	3	4
1	3	10109	4	4
1	4	3423.9	5	4
1	5	5062.4	6	4
1	6	3916.8	7	4
1	7	4434.7	1	4
1	1	5032.6	1	3
1	2	14787	2	3
1	3	3756.3	3	3
1	4	1791.5	4	3
1	5	3550	5	3
1	6	4166.4	6	3
1	7	5900.8	7	3
1	1	2485.1	1	3
1	2	1857.4	2	3
1	3	6245.7	3	3
1	4	3107.4	4	3
1	5	2917.9	5	3
1	6	13178	6	3
1	7	14074	7	3
1	1	4107.9	1	4
1	2	5245.6	2	4
1	3	6681.4	3	4
1	4	2244.7	4	4
1	5	3447.1	5	4
1	6	1795.7	6	4
1	7	2883.8	7	4
1	1	3797.1	1	4
1	2	13366	2	4
1	3	676.27	3	4
1	4	2035.3	4	4
1	5	10906	5	4
1	6	470.89	6	4
1	7	2856.1	7	4
1	1	8956.7	1	6
1	2	9666.1	2	6
1	3	11484	3	6
1	4	2238.2	4	6
1	5	4509.1	5	6
1	6	1531.8	6	6
1	7	17006	7	6
1	1	2154.2	1	4
1	2	2138.8	2	4
1	3	9360.7	3	4
1	4	6716.4	4	4
1	5	18605	5	4
1	6	5328.4	6	4
1	7	6012	7	4
1	1	16977	1	5
1	2	45835	2	5
1	3	17167	3	5
1	4	4781.2	4	5
1	5	62794	5	6
1	6	14477	6	6
1	7	12821	7	6
1	1	6065.7	1	4
1	2	1233.9	2	5
1	3	45021	3	5
1	4	5359.8	4	5
1	5	849.41	5	5
1	6	1259.7	6	5
1	7	13688	7	5
1	1	7922.1	1	5
1	2	19173	2	5
1	3	8810.4	3	5
1	4	3002.6	4	5
1	5	39669	5	6
1	6	13559	6	6
1	7	5164.5	7	6
1	1	2330.7	1	6
1	2	5771.5	2	6
1	3	823.36	3	6
1	4	416.86	4	6
1	5	4704	5	6
1	6	6058.3	6	6
1	7	2314.7	7	7
1	1	1812.9	1	8
1	2	3167.6	2	8
1	3	6298.6	3	8
1	4	3900.1	4	8
1	5	360.53	5	8
1	6	598.36	6	8
1	7	5482.1	7	8
1	1	50097	1	8
1	2	3947.3	2	8
1	3	3441.3	3	8
1	4	3220.3	4	8
1	5	13885	5	8
1	6	4498.1	6	8
1	7	15298	7	8
1	1	29520	1	9
1	2	3945.5	2	9
1	3	2859.8	3	9
1	4	2296.3	4	9
1	5	25662	5	9
1	6	1398	6	9
1	7	22229	7	9
1	1	103470	7	8
1	2	5567.5	1	8
1	3	3847.1	2	8
1	4	3058	3	8
1	5	2703.7	4	8
1	6	2316.7	5	8
1	7	2813.1	6	8
1	1	6527.5	1	6
1	2	102380	2	6
1	3	20939	3	6
1	4	77061	4	6
1	5	8110.1	5	6
1	6	1253.4	6	6
1	7	13944	7	6
1	1	2368.1	1	6
1	2	2193.9	2	6
1	3	3368.8	3	6
1	4	4936.4	4	6
1	5	572.3	5	6
1	6	3939.8	6	6
1	7	12999	7	6
1	1	12130	2	8
1	2	3740.5	3	8
1	3	6696.4	4	8
1	4	2712.3	5	8
1	5	2842.8	6	8
1	6	26280	7	8
1	7	3799.6	1	8
1	1	3116.9	2	8
1	2	2348.1	3	8
1	3	6755.8	4	8
1	4	1455.3	5	8
1	5	2671.4	6	8
1	6	5562.6	7	8
1	7	3869.4	1	8
1	1	26683	1	8
1	2	104900	2	8
1	3	19291	3	8
1	4	5264.8	4	8
1	5	1634	5	8
1	6	3321	6	8
1	7	5343.2	7	8
1	1	53794	2	6
1	2	24186	3	6
1	3	17728	4	6
1	4	6592.7	5	6
1	5	8969.5	6	6
1	6	64966	7	7
1	7	29041	1	7
1	1	7341.8	7	8
1	2	23507	1	8
1	3	5986.3	2	8
1	4	4046.3	3	8
1	5	21215	4	8
1	6	3155.4	5	8
1	7	1627.7	6	8
1	1	8605.6	1	10
1	2	6043.4	2	10
1	3	3016.5	3	10
1	4	1680.9	4	11
1	5	353.48	5	11
1	6	17002	6	11
1	7	3619	7	11
1	1	2264.1	1	10
1	2	14119	2	10
1	3	5567.5	3	10
1	4	5947.3	4	10
1	5	747.42	5	10
1	6	5358.2	6	10
1	7	1371.2	7	10
1	1	15027	1	10
1	2	1859.3	2	10
1	3	1121.3	3	10
1	4	1992.9	4	10
1	5	4367.4	5	10
1	6	419.77	6	10
1	7	1306.7	7	10
1	1	13868	1	10
1	2	3387.4	2	10
1	3	1492.7	3	10
1	4	2596.7	4	11
1	5	2071.1	5	11
1	6	2267.1	6	11
1	7	2324.6	7	11
1	1	4917.5	1	10
1	2	4647	2	10
1	3	4110.1	3	10
1	4	2500.9	4	11
1	5	3290	5	11
1	6	1199.4	6	11
1	7	3146.4	7	11
1	1	3103.3	1	10
1	2	2151.9	2	10
1	3	2372.6	3	10
1	4	3341	4	10
1	5	3459.9	5	10
1	6	2026.6	6	10
1	7	1556.8	7	10
1	1	1676.1	3	11
1	2	1356.8	4	11
1	3	6856.3	5	11
1	4	2482.5	6	12
1	5	3734.5	7	12
1	6	1069.9	1	12
1	7	2554.5	2	12
1	1	4472.2	1	1
1	2	3256.3	2	1
1	3	4084.3	3	1
1	4	4236.1	4	1
1	5	2302.6	5	1
1	6	4980.6	6	1
1	7	4080	7	1
1	1	8401.8	1	1
1	2	10542	2	1
1	3	2669.4	3	1
1	4	2244.9	4	1
1	5	1837.7	5	1
1	6	1321.6	6	1
1	7	1403.6	7	1
1	1	3056.4	1	1
1	2	1309.2	2	1
1	3	5735.5	3	1
1	4	3617.2	4	1
1	5	4353.7	5	2
1	6	1317.6	6	2
1	7	3073.6	7	2
1	1	972.05	7	2
1	2	11596	1	2
1	3	1259.7	2	2
1	4	2213.4	3	2
1	5	1224.2	4	2
1	6	1741	5	3
1	7	1375.3	6	3
1	1	742.51	1	3
1	2	2649.8	2	3
1	3	1036.7	3	3
1	4	1940.2	4	3
1	5	2137.9	5	3
1	6	2015.3	6	3
1	7	1892.2	7	3
1	1	9793.8	1	3
1	2	15819	2	3
1	3	7824.5	3	3
1	4	14218	4	3
1	5	14623	5	3
1	6	14167	6	3
1	7	9562.8	7	3
2	1	1937.3	2	2
2	2	354.64	3	2
2	3	553.75	4	2
2	4	171.67	5	2
2	5	8.64	6	2
2	6	131.7	7	2
2	7	3378.6	1	2
2	1	1012.3	2	2
2	2	1245	3	2
2	3	804.16	4	2
2	4	6992.1	5	2
2	5	268.28	6	2
2	6	1910	7	2
2	7	12.88	1	2
2	1	180.9	1	2
2	2	2616.7	2	2
2	3	606	3	2
2	4	156.69	4	2
2	5	905.54	5	2
2	6	2225.8	6	2
2	7	397.35	7	2
2	1	1284.9	2	2
2	2	3357.3	3	2
2	3	2870.9	4	2
2	4	191.33	5	2
2	5	731.28	6	2
2	6	1240.7	7	2
2	7	239.85	1	2
2	1	634.11	1	2
2	2	1025.3	2	2
2	3	998.31	3	2
2	4	454.02	4	2
2	5	541.84	5	2
2	6	1353.8	6	2
2	7	68.26	7	2
2	1	855.08	1	2
2	2	891.54	2	2
2	3	754.28	3	2
2	4	715.8	4	2
2	5	1433.9	5	2
2	6	1410	6	2
2	7	133.85	7	2
2	1	2281.5	1	2
2	2	380.57	2	2
2	3	537.58	3	2
2	5	1313.3	4	2
2	6	262.09	5	2
2	7	599.71	6	2
2	8	1499.3	7	2
2	1	231.88	2	2
2	2	1262	3	2
2	3	543.15	4	2
2	4	340	5	2
2	5	404.88	6	2
2	6	483.05	7	2
2	7	1718.2	1	2
2	1	398.73	1	2
2	2	267.82	2	2
2	3	94.77	3	2
2	4	210.55	4	2
2	5	240.05	5	2
2	6	323.58	6	2
2	7	436.37	7	2
2	1	1865.7	1	2
2	2	1932.4	2	2
2	3	578.61	3	2
2	4	176.4	4	2
2	5	924.72	5	2
2	6	193.06	6	2
2	7	1738.4	7	2
2	1	3043.6	1	2
2	2	577.28	2	2
2	3	1089.1	3	2
2	4	370.95	4	2
2	5	627.37	5	2
2	6	2235.4	6	2
2	7	281.65	7	2
2	1	7365.9	1	2
2	2	247.85	2	2
2	3	3649.4	3	2
2	4	181.01	4	2
2	5	465.54	5	2
2	6	209.79	6	2
2	7	116.9	7	2
2	1	443.02	1	2
2	2	999.36	2	2
2	3	1195.7	3	2
2	4	1029.3	4	2
2	5	354.39	5	2
2	6	1543.5	6	2
2	7	583.96	7	2
2	1	401.52	1	2
2	2	15.9	2	2
2	3	282.86	3	2
2	4	838.62	4	2
2	5	239.73	5	2
2	6	253.62	6	2
2	7	56.69	7	2
2	1	4881.2	2	2
2	2	1099.1	3	2
2	3	2543.7	4	2
2	4	3725.3	5	2
2	5	1234	6	2
2	6	2853.4	7	2
2	7	1225.7	1	2
2	1	1315.8	2	2
2	2	1614.7	3	2
2	3	5254.3	4	2
2	4	1685.1	5	2
2	5	2541.4	6	2
2	6	1239.8	7	2
2	7	797.94	1	2
2	1	5684.4	2	2
2	2	536.79	3	2
2	3	502.72	4	2
2	4	1537.4	5	2
2	5	392.12	6	2
2	6	626.47	7	2
2	7	630.71	1	2
2	1	1355.8	1	2
2	2	1600.6	2	2
2	3	1715.4	3	2
2	4	990.36	4	2
2	5	426.87	5	2
2	6	56.41	6	2
2	7	378.01	7	2
2	1	3398.8	1	2
2	2	6163.3	2	2
2	3	1296	3	2
2	4	832.75	4	2
2	5	2200.6	5	2
2	6	1354.1	6	2
2	7	2181.1	7	2
2	1	2360.9	1	2
2	2	3079.8	2	2
2	3	2503.3	3	2
2	4	3032.5	4	2
2	5	2067.3	5	2
2	6	538.8	6	2
2	7	4555.6	7	2
2	1	2739.9	1	2
2	2	2692.7	2	2
2	3	4036	3	2
2	4	2369.6	4	2
2	5	595.92	5	2
2	6	2600.8	6	2
2	7	1896.2	7	2
2	1	2027.1	1	2
2	2	3213.9	2	2
2	3	2300	3	2
2	4	891.9	4	2
2	5	763.09	5	2
2	6	654.81	6	2
2	7	1749.4	7	2
2	1	4633.3	1	2
2	2	1556.3	2	2
2	3	2894.1	3	2
2	4	8504.5	4	2
2	5	1232.8	5	2
2	6	2793	6	2
2	7	20348	7	2
2	1	2463.6	2	2
2	2	4680.8	3	2
2	3	673.51	4	2
2	4	2623.5	5	2
2	5	1139.1	6	2
2	6	1473.2	7	2
2	7	372.46	1	2
2	1	5335.4	1	2
2	2	1173.2	2	2
2	3	226.07	3	2
2	4	1061.5	4	2
2	5	1036.1	5	2
2	6	1284.7	6	2
2	7	2049.5	7	2
2	1	44.83	1	2
2	2	452.03	2	2
2	3	273.65	3	2
2	4	904.66	4	2
2	5	70.73	5	2
2	6	594.99	6	2
2	7	887.94	7	2
2	1	3217.5	1	3
2	2	2527.2	2	3
2	3	1211.7	3	3
2	4	15056	4	3
2	5	4216	5	3
2	6	346.3	6	3
2	7	1397.6	7	3
2	1	865.49	1	3
2	2	2006.5	2	3
2	3	1310.2	3	3
2	4	1447.3	4	3
2	5	1129.2	5	3
2	6	2970.7	6	3
2	7	1016.6	7	3
2	1	4929	2	3
2	2	3769.6	3	3
2	3	4620.2	4	3
2	4	302.48	5	3
2	5	190.38	6	3
2	6	4229.3	7	3
2	1	1220.5	2	3
2	2	1052.8	3	3
2	3	759.23	4	3
2	4	387.02	5	3
2	5	282.12	6	3
2	6	1255	7	3
2	1	4650.6	3	3
2	2	168.06	4	3
2	3	648.08	5	3
2	4	217.61	6	3
2	5	310.1	7	3
2	6	9448.3	1	3
2	7	907.99	2	3
2	1	9700	4	3
2	2	768.52	5	3
2	3	613.31	6	3
2	4	723.51	7	3
2	5	1239.5	1	3
2	6	775.44	2	3
2	7	530.97	3	3
2	1	2449.8	2	3
2	2	923.07	3	3
2	3	1490.6	4	3
2	4	1057.7	5	3
2	5	819.1	6	3
2	6	1389.9	7	3
2	1	2473.7	4	3
2	2	139.84	5	3
2	3	258.92	6	3
2	4	156.18	7	3
2	5	637.54	1	3
2	6	680.7	2	3
2	7	3650.7	3	3
2	1	1.41	1	3
2	2	971.69	2	3
2	3	1669.9	3	3
2	4	335.87	4	3
2	5	404.45	5	3
2	6	523.91	6	3
2	7	47.48	7	3
2	1	4003.5	2	3
2	2	4449	3	3
2	3	2398.5	4	3
2	4	1347.8	5	3
2	5	438.34	6	3
2	6	114.78	7	3
2	7	2372	1	3
2	1	1889.3	2	3
2	2	1067.3	3	3
2	3	806.93	4	3
2	4	461.66	5	3
2	5	400.3	6	3
2	6	2335.2	7	3
2	1	2060.7	2	3
2	2	312.8	3	3
2	3	2573.8	4	3
2	4	876.99	5	3
2	5	780.74	6	3
2	6	1900.9	7	3
2	1	2399.9	2	3
2	2	2333.4	3	3
2	3	3868.8	4	3
2	4	1039.3	5	3
2	5	778.18	6	3
2	6	3678.8	7	3
2	1	2851.3	2	3
2	2	2573.2	3	3
2	3	2778.1	4	3
2	4	1429.4	5	3
2	5	3369.3	6	3
2	6	3006.6	7	3
2	1	1125.6	2	3
2	2	1016	3	3
2	3	218.4	4	3
2	4	842.3	5	3
2	5	194.85	6	3
2	6	317.94	7	3
2	1	1723.8	1	3
2	2	916.23	2	3
2	3	458.03	3	3
2	4	5694.1	4	3
2	5	7371.6	5	3
2	6	88.56	6	3
2	7	5719.8	7	3
2	1	899.85	2	3
2	2	866.68	3	3
2	3	2160.3	4	3
2	4	910.17	5	3
2	5	2163.4	6	3
2	6	373.61	7	3
2	1	7595.8	3	3
2	2	3945.1	4	3
2	3	6022	5	3
2	4	4976	6	3
2	5	5945.3	7	3
2	6	1284.9	1	3
2	7	1966.6	2	3
2	1	1774.4	1	3
2	2	466.76	2	3
2	3	4535.6	3	3
2	4	673.62	4	3
2	5	1216.5	5	3
2	6	1747.5	6	3
2	7	2352.9	7	3
2	1	3227.8	1	3
2	2	7938.3	2	3
2	3	2413.6	3	3
2	4	6318	4	3
2	5	3564.4	5	3
2	6	1690.6	6	3
2	7	808.06	7	3
2	1	6245.9	1	3
2	2	4462.8	2	3
2	3	3713.8	3	3
2	4	668.04	4	3
2	5	1252.3	5	3
2	6	600.42	6	3
2	7	5385.3	7	3
2	1	2374.9	5	8
2	2	4315.4	6	9
2	3	1716.1	7	9
2	4	1210.1	1	9
2	5	1037.7	2	9
2	6	3861.3	3	9
2	7	1308.8	4	9
2	1	842.67	5	8
2	2	1973.8	6	9
2	3	830.36	7	9
2	4	1251.9	1	9
2	5	570.3	2	9
2	6	3407.2	3	9
2	7	604.33	4	9
2	1	19008	5	8
2	2	214.94	6	9
2	3	6139	7	9
2	4	7719.5	1	9
2	5	10263	2	9
2	6	3021.9	3	9
2	7	10309	4	9
2	1	1818	5	8
2	2	819.9	6	9
2	3	2472	7	9
2	4	1387.1	1	9
2	5	469.93	2	9
2	6	1809.7	3	9
2	7	733.99	4	9
2	1	2958.6	5	8
2	2	398.48	6	9
2	3	475.48	7	9
2	4	683.56	1	9
2	5	371.63	2	9
2	6	7995.4	3	9
2	7	1133.9	4	9
2	1	388.39	5	8
2	2	872.93	6	9
2	3	754.36	7	9
2	4	2423.1	1	9
2	5	11362	2	9
2	6	314.93	3	9
2	7	7283.9	4	9
2	1	2362.1	5	8
2	2	970.29	6	9
2	3	3703	7	9
2	4	1462.1	1	9
2	5	1915.2	2	9
2	6	588.01	3	9
2	7	2182.8	4	9
2	1	3972.5	5	8
2	2	6524.5	6	9
2	3	1794.3	7	9
2	4	2753.8	1	9
2	5	4314.9	2	9
2	6	5440.9	3	9
2	7	2140.8	4	9
2	1	1187.1	5	8
2	2	2288.8	6	9
2	3	5588.1	7	9
2	4	1551.7	1	9
2	5	818.1	2	9
2	6	8851.2	3	9
2	7	23450	4	9
2	1	6526.1	5	8
2	2	1169.1	6	9
2	3	585.26	7	9
2	4	306.54	1	9
2	5	1798.5	2	9
2	6	291.36	3	9
2	7	506.12	4	9
2	1	1894.7	6	9
2	2	838.16	7	9
2	3	688.72	1	9
2	4	1054.8	2	9
2	5	428.37	3	9
2	6	153.55	4	9
