# Supplementary material for: Sleep, evening light exposure and perceived stress in healthy nulliparous women in the third trimester of pregnancy
Source: PLoS One. 2021 Jun 3;16(6):e0252285. doi: 10.1371/journal.pone.0252285 (PMC8174691; doi:10.1371/journal.pone.0252285)
Supplement: S7 Dataset — (XLSX) [file pone.0252285.s007.xlsx]

## Sheet: S7_Dataset_Table 3_TST RSS PSS 
Day	SUM_PSS	SUM_RSS	Totalsleeptime_sr	SUM_PSAS_r	Month_bk	Day0_bk	Group_y	Interval2_r	Totalsleeptime_aw	Day_aw	Month_r
4	15	13	543	18	6	3	1	2	494	4	6
5	15	13	440	19	6	4	1	3	605.5	5	6
6	15	13	456	18	6	5	1	4	549	6	6
7	15	13	573	17	6	6	1	5	478	7	6
1	15	13	455	17	6	0	1	6	569	1	6
2	15	13	580	17	6	1	1	7	546	2	6
3	15	13	580	17	6	2	1	1	518	3	6
2	12	12	465	22	6	1	1	2	543	2	6
3	12	12	540	19	6	2	1	3	573	3	6
4	12	12	540	18	6	3	1	4	456.5	4	6
5	12	12	510	19	6	4	1	5	506	5	6
6	12	12	495	17	6	5	1	6	530	6	6
7	12	12	510	17	6	6	1	7	552	7	6
1	12	12	540	16	6	0	1	1	457	1	6
4	12	13	485	21	6	3	1	2	421.5	4	6
5	12	13	415	20	6	4	1	3	448.5	5	6
6	12	13	420	17	6	5	1	4	542	6	6
7	12	13	425	17	6	6	1	5	427	7	6
1	12	13	430	17	6	0	1	6	459	1	6
2	12	13	460	16	6	1	1	7	421	2	6
3	12	13	420	18	6	2	1	1	486.5	3	6
4	14	12	565	17	6	3	1	2	415.5	4	6
5	14	12	460	16	6	4	1	3	552	5	6
6	14	12	605	16	6	5	1	4	492	6	6
7	14	12	510	20	6	6	1	5	398	7	6
1	14	12	413	16	6	0	1	6	494	1	6
2	14	12	558	17	6	1	1	7	400.5	2	6
3	14	12	435	17	6	2	1	1	514.5	3	6
2	14	10	550	26	6	1	1	1	557.5	2	6
3	14	10	500	31	6	2	1	2	497.5	3	6
4	14	10	475	23	6	3	1	3	462	4	6
5	14	10	475	36	6	4	1	4	493	5	6
6	14	10	435	34	6	5	1	5	446.5	6	6
7	14	10	604	24	6	6	1	6	592	7	6
1	14	10	520	21	6	0	1	7	497	1	6
2	14	12	505	28	8	1	1	2	511.5	2	8
3	14	12	450	24	8	2	1	3	429	3	8
4	14	12	#NULL!	27	8	3	1	4	432.5	4	8
5	14	12	410	24	8	4	1	5	493	5	8
6	14	12	440	22	8	5	1	6	592.5	6	8
7	14	12	520	22	8	6	1	7	277.5	7	8
1	14	12	60	21	8	0	1	1	635.5	1	8
2	12	11	339	21	8	1	1	2	395.5	2	8
3	12	11	358	16	8	2	1	3	402	3	8
4	12	11	410	17	8	3	1	4	466.5	4	8
5	12	11	440	20	8	4	1	5	439	5	8
6	12	11	285	19	8	5	1	6	547.5	6	8
7	12	11	405	20	8	6	1	7	377	7	8
1	12	11	295	18	8	0	1	1	409.5	1	8
2	8	10	400	30	8	1	1	2	406.5	2	8
3	8	10	405	33	8	2	1	3	397	3	8
4	8	10	446	26	8	3	1	4	405.5	4	8
5	8	10	400	31	8	4	1	5	496.5	5	8
6	8	10	450	22	8	5	1	6	500.5	6	8
7	8	10	471	27	8	6	1	7	472.5	7	8
1	8	10	435	21	8	0	1	1	465.5	1	8
2	17	10	490	29	8	1	1	2	434	2	8
3	17	10	434	25	8	2	1	3	468.5	3	8
4	17	10	475	23	8	3	1	4	498.5	4	8
5	17	10	440	22	8	4	1	5	422	5	8
6	17	10	355	#NULL!	8	5	1	6	509	6	8
7	17	10	465	19	8	6	1	7	494	7	8
1	17	10	455	22	8	0	1	1	524	1	8
2	9	10	500	22	9	1	1	2	507	2	9
3	9	10	450	21	9	2	1	3	519.5	3	9
4	9	10	470	16	9	3	1	4	404	4	9
5	9	10	250	21	9	4	1	5	516	5	9
6	9	10	510	16	9	5	1	6	546	6	10
7	9	10	520	19	9	6	1	7	416.5	7	10
1	9	10	340	18	9	0	1	1	509	1	9
2	19	15	370	27	10	1	1	2	447	2	10
3	19	15	405	25	10	2	1	3	454	3	10
4	19	15	405	23	10	3	1	4	424	4	10
5	19	15	407	20	10	4	1	5	430	5	10
6	19	15	265	17	10	5	1	6	412	6	10
7	19	15	349	18	10	6	1	7	438.5	7	10
1	19	15	375	21	10	0	1	1	433	1	10
2	7	11	300	19	9	1	1	2	479	2	9
3	7	11	410	20	9	2	1	3	430.5	3	9
4	7	11	400	19	9	3	1	4	503	4	9
5	7	11	455	18	9	4	1	5	424.5	5	9
6	7	11	410	21	9	5	1	6	457	6	10
7	7	11	465	17	9	6	1	7	458	7	10
1	7	11	435	17	9	0	1	1	429	1	9
2	4	13	380	19	11	1	1	2	444.5	2	11
3	4	13	395	20	11	2	1	3	404	3	11
4	4	13	340	18	11	3	1	4	426	4	12
5	4	13	385	18	11	4	1	5	435.5	5	12
6	4	13	390	19	11	5	1	6	438.5	6	12
7	4	13	355	22	11	6	1	7	459	7	12
1	4	13	430	21	11	0	1	1	443.5	1	11
2	9	10	400	20	11	1	1	2	413.5	2	11
3	9	10	410	20	11	2	1	3	417.5	3	11
4	9	10	420	20	11	3	1	4	406	4	11
5	9	10	402	20	11	4	1	5	543.5	5	12
6	9	10	485	#NULL!	11	5	1	6	511	6	12
7	9	10	495	20	11	6	1	7	531	7	12
1	9	10	505	20	11	0	1	1	424	1	11
2	19	12	350	27	11	1	1	2	472.5	2	11
3	19	12	480	25	11	2	1	3	481.5	3	11
4	19	12	460	28	11	3	1	4	535	4	11
5	19	12	445	28	11	4	1	5	492	5	12
6	19	12	440	20	11	5	1	6	483.5	6	12
7	19	12	465	22	11	6	1	7	357.5	7	12
1	19	12	235	20	11	0	1	1	381	1	11
2	15	11	405	21	11	1	1	2	437	2	11
3	15	11	390	19	11	2	1	3	373.5	3	11
4	15	11	368	25	11	3	1	4	430	4	11
5	15	11	410	24	11	4	1	5	514	5	11
6	15	11	490	23	11	5	1	6	442	6	11
7	15	11	445	26	11	6	1	7	409.5	7	11
1	15	11	390	21	11	0	1	1	440	1	11
2	17	12	463	29	1	1	#NULL!	#NULL!	#NULL!	#NULL!	#NULL!
3	17	12	415	29	1	2	#NULL!	#NULL!	#NULL!	#NULL!	#NULL!
4	17	12	400	26	1	3	#NULL!	#NULL!	#NULL!	#NULL!	#NULL!
5	17	12	500	21	1	4	#NULL!	#NULL!	#NULL!	#NULL!	#NULL!
6	17	12	580	18	1	5	#NULL!	#NULL!	#NULL!	#NULL!	#NULL!
7	17	12	525	20	1	6	#NULL!	#NULL!	#NULL!	#NULL!	#NULL!
1	17	12	400	23	1	0	#NULL!	#NULL!	#NULL!	#NULL!	#NULL!
2	20	11	453	30	1	1	1	2	470.5	2	1
3	20	11	476	20	1	2	1	3	489	3	1
4	20	11	488	21	1	3	1	4	538	4	2
5	20	11	540	18	1	4	1	5	477	5	2
6	20	11	415	18	1	5	1	6	682	6	2
7	20	11	615	17	1	6	1	7	538.5	7	2
1	20	11	530	19	1	0	1	1	488	1	1
2	10	13	365	21	1	1	1	2	447	2	1
3	10	13	445	16	1	2	1	3	504.5	3	1
4	10	13	485	18	1	3	1	4	505.5	4	1
5	10	13	460	18	1	4	1	5	520.5	5	1
6	10	13	#NULL!	18	1	5	1	6	597	6	1
7	10	13	500	18	1	6	1	7	552	7	1
1	10	13	270	17	1	0	1	1	472	1	1
2	4	10	520	18	2	1	1	2	558.5	2	2
3	4	10	550	21	2	2	1	3	521	3	2
4	4	10	505	22	2	3	1	4	559.5	4	2
5	4	10	445	21	2	4	1	5	585	5	2
6	4	10	425	22	2	5	1	6	547.5	6	2
7	4	10	380	21	2	6	1	7	500	7	2
1	4	10	355	19	2	0	1	1	562	1	2
2	18	13	100	21	1	1	1	2	419	2	1
3	18	13	390	20	1	2	1	3	474	3	1
4	18	13	515	23	1	3	1	4	415.5	4	1
5	18	13	400	21	1	4	1	5	352	5	1
6	18	13	355	23	1	5	1	6	400	6	1
7	18	13	405	16	1	6	1	7	469	7	1
1	18	13	450	18	1	0	1	1	398	1	1
3	12	#NULL!	320	21	4	2	1	2	473.5	3	4
4	12	#NULL!	475	17	4	3	1	3	494.5	4	4
5	12	#NULL!	315	21	4	4	1	4	528.5	5	4
6	12	#NULL!	460	18	4	5	1	5	446	6	4
7	12	#NULL!	465	18	4	6	1	6	479.5	7	4
1	12	#NULL!	475	17	4	0	1	7	479	1	4
2	12	#NULL!	475	16	4	1	1	1	517.5	2	4
2	13	10	725	17	3	1	1	2	581	2	3
3	13	10	510	16	3	2	1	3	457	3	3
4	13	10	500	16	3	3	1	4	503.5	4	3
5	13	10	552	18	3	4	1	5	260.5	5	3
6	13	10	294	16	3	5	1	6	410	6	3
7	13	10	436	16	3	6	1	7	472	7	3
1	13	10	610	16	3	0	1	1	611	1	3
2	15	20	535	28	3	1	1	2	504	2	3
3	15	20	505	26	3	2	1	3	499.5	3	3
4	15	20	530	22	3	3	1	4	460.5	4	3
5	15	20	485	23	3	4	1	5	530.5	5	3
6	15	20	500	26	3	5	1	6	476.5	6	3
7	15	20	435	21	3	6	1	7	337	7	3
1	15	20	290	24	3	0	1	1	587.5	1	3
2	12	10	413	22	4	1	1	2	390.5	2	4
3	12	10	420	20	4	2	1	3	457.5	3	4
4	12	10	493	21	4	3	1	4	349	4	4
5	12	10	365	19	4	4	1	5	447.5	5	4
6	12	10	488	20	4	5	1	6	447.5	6	4
7	12	10	502	18	4	6	1	7	408	7	4
1	12	10	446	18	4	0	1	1	367.5	1	4
2	15	14	295	31	4	1	1	2	378	2	4
3	15	14	398	26	4	2	1	3	429.5	3	4
4	15	14	370	28	4	3	1	4	497	4	4
5	15	14	505	19	4	4	1	5	331	5	4
6	15	14	270	20	4	5	1	6	494	6	4
7	15	14	400	19	4	6	1	7	475	7	4
1	15	14	448	20	4	0	1	1	307.5	1	4
2	4	12	366	17	6	1	1	2	403	2	6
3	4	12	348	16	6	2	1	3	408	3	6
4	4	12	423	19	6	3	1	4	324.5	4	6
5	4	12	352	16	6	4	1	5	523.5	5	6
6	4	12	684	17	6	5	1	6	465	6	6
7	4	12	498	18	6	6	1	7	387.5	7	6
1	4	12	387	17	6	0	1	1	381.5	1	6
2	14	13	360	25	4	1	1	2	464	2	4
3	14	13	405	27	4	2	1	3	440	3	4
4	14	13	420	28	4	3	1	4	450.5	4	4
5	14	13	410	18	4	4	1	5	525	5	4
6	14	13	350	16	4	5	1	6	484.5	6	4
7	14	13	435	18	4	6	1	7	128.5	7	4
1	14	13	480	16	4	0	1	1	424	1	4
2	15	13	560	24	5	1	1	2	412	2	5
3	15	13	405	27	5	2	1	3	537	3	5
4	15	13	540	27	5	3	1	4	436.5	4	5
5	15	13	460	24	5	4	1	5	461.5	5	6
6	15	13	480	29	5	5	1	6	458.5	6	6
7	15	13	475	23	5	6	1	7	393.5	7	6
1	15	13	433	26	5	0	1	1	530	1	5
2	18	15	355	22	5	1	1	2	484	2	5
3	18	15	402	22	5	2	1	3	389	3	5
4	18	15	387	24	5	3	1	4	406.5	4	5
5	18	15	395	20	5	4	1	5	489	5	5
6	18	15	480	21	5	5	1	6	510	6	5
7	18	15	430	24	5	6	1	7	369	7	5
1	18	15	355	22	5	0	1	1	382.5	1	4
2	14	19	402	26	5	1	1	2	342	2	5
3	14	19	360	21	5	2	1	3	341.5	3	5
4	14	19	387	23	5	3	1	4	420	4	6
5	14	19	464	24	5	4	1	5	512.5	5	6
6	14	19	557	28	5	5	1	6	495.5	6	6
7	14	19	520	25	5	6	1	7	518.5	7	6
1	14	19	467	22	5	0	1	1	339	1	5
2	21	10	470	24	6	1	1	2	498	2	6
3	21	10	515	29	6	2	1	3	524	3	6
4	21	10	550	26	6	3	1	4	483	4	6
5	21	10	505	27	6	4	1	5	519.5	5	6
6	21	10	535	25	6	5	1	6	539.5	6	7
7	21	10	545	22	6	6	1	7	430	7	7
1	21	10	450	22	6	0	1	1	452	1	6
2	12	11	545	21	8	1	#NULL!	#NULL!	#NULL!	#NULL!	#NULL!
3	12	11	530	23	8	2	#NULL!	#NULL!	#NULL!	#NULL!	#NULL!
4	12	11	440	23	8	3	#NULL!	#NULL!	#NULL!	#NULL!	#NULL!
5	12	11	385	21	8	4	#NULL!	#NULL!	#NULL!	#NULL!	#NULL!
6	12	11	470	21	8	5	#NULL!	#NULL!	#NULL!	#NULL!	#NULL!
7	12	11	475	18	8	6	#NULL!	#NULL!	#NULL!	#NULL!	#NULL!
1	12	11	525	23	8	0	#NULL!	#NULL!	#NULL!	#NULL!	#NULL!
2	6	10	#NULL!	22	8	1	1	2	503	2	8
3	6	10	575	19	8	2	1	3	534	3	8
4	6	10	585	18	8	3	1	4	486	4	8
5	6	10	515	18	8	4	1	5	509	5	8
6	6	10	558	19	8	5	1	6	532.5	6	8
7	6	10	590	17	8	6	1	7	604	7	8
1	6	10	676.8	17	8	0	1	1	403	1	8
2	23	10	370	20	8	1	1	2	461.5	2	8
3	23	10	488	21	8	2	1	3	477.5	3	8
4	23	10	460	23	8	3	1	4	464	4	8
5	23	10	500	18	8	4	1	5	491	5	8
6	23	10	535	22	8	5	1	6	450.5	6	8
7	23	10	470	20	8	6	1	7	486	7	8
1	23	10	523	21	8	0	1	1	425	1	8
2	3	15	390	22	9	1	1	2	371	2	9
3	3	15	355	20	9	2	1	3	537.5	3	9
4	3	15	545	20	9	3	1	4	500.5	4	9
5	3	15	515	23	9	4	1	5	363.5	5	9
6	3	15	350	21	9	5	1	6	459	6	9
7	3	15	465	19	9	6	1	7	362.5	7	9
1	3	15	400	18	9	0	1	1	375	1	9
1	9	11	350	29	8	0	1	2	371.5	1	8
2	9	11	385	24	8	1	1	3	487	2	8
3	9	11	515	20	8	2	1	4	403.5	3	8
4	9	11	375	22	8	3	1	5	388	4	8
5	9	11	428	23	8	4	1	6	506.5	5	8
6	9	11	550	21	8	5	1	7	490	6	8
7	9	11	505	24	8	6	1	1	370.5	7	8
2	12	13	475	19	6	1	1	2	457.5	2	6
3	12	13	487	20	6	2	1	3	435.5	3	6
4	12	13	464	17	6	3	1	4	458	4	6
5	12	13	458	17	6	4	1	5	524	5	6
6	12	13	540	16	6	5	1	6	409	6	6
7	12	13	389	16	6	6	1	7	490	7	6
1	12	13	515	16	6	0	1	1	444	1	6
2	9	16	395	31	6	1	1	2	417	2	6
3	9	16	435	25	6	2	1	3	399.5	3	6
4	9	16	410	24	6	3	1	4	281	4	6
5	9	16	280	26	6	4	1	5	523	5	6
6	9	16	558	26	6	5	1	6	433.5	6	6
7	9	16	445	28	6	6	1	7	384	7	6
1	9	16	405	24	6	0	1	1	366	1	6
3	12	10	400	45	8	2	1	2	379.5	3	8
4	12	10	435	59	8	3	1	3	310	4	8
5	12	10	300	42	8	4	1	4	456.5	5	8
6	12	10	490	27	8	5	1	5	362	6	8
7	12	10	410	26	8	6	1	6	352	7	8
1	12	10	355	45	8	0	1	7	484	1	8
2	12	10	485	23	8	1	1	1	423	2	8
2	8	10	460	16	10	1	#NULL!	#NULL!	#NULL!	#NULL!	#NULL!
3	8	10	463	17	10	2	#NULL!	#NULL!	#NULL!	#NULL!	#NULL!
4	8	10	560	16	10	3	#NULL!	#NULL!	#NULL!	#NULL!	#NULL!
5	8	10	445	20	10	4	#NULL!	#NULL!	#NULL!	#NULL!	#NULL!
6	8	10	480	16	10	5	#NULL!	#NULL!	#NULL!	#NULL!	#NULL!
7	8	10	510	18	10	6	#NULL!	#NULL!	#NULL!	#NULL!	#NULL!
1	8	10	545	18	10	0	#NULL!	#NULL!	#NULL!	#NULL!	#NULL!
3	18	10	505	18	8	2	1	2	492.5	3	8
4	18	10	490	20	8	3	1	3	440	4	8
5	18	10	430	16	8	4	1	4	488.5	5	8
6	18	10	494	19	8	5	1	5	541	6	8
7	18	10	500	20	8	6	1	6	426	7	8
1	18	10	390	21	8	0	1	7	428.5	1	8
2	18	10	395	17	8	1	1	1	491	2	8
2	14	10	440	23	8	1	1	2	485	2	8
3	14	10	452	21	8	2	1	3	470	3	8
4	14	10	435	20	8	3	1	4	464.5	4	8
5	14	10	433	23	8	4	1	5	413.5	5	8
6	14	10	320	16	8	5	1	6	535	6	8
7	14	10	503	17	8	6	1	7	472.5	7	8
1	14	10	469	18	8	0	1	1	476.5	1	8
3	13	11	370	25	6	2	1	2	382.5	3	6
4	13	11	375	24	6	3	1	3	444	4	6
5	13	11	445	19	6	4	1	4	446	5	6
6	13	11	435	21	6	5	1	5	447	6	7
7	13	11	450	22	6	6	1	6	389.5	7	7
1	13	11	370	23	6	0	1	7	381.5	1	7
2	13	11	360	31	6	1	1	1	383.5	2	6
1	19	12	350	24	8	0	1	2	449.5	1	8
2	19	12	390	21	8	1	1	3	435.5	2	8
3	19	12	215	20	8	2	1	4	463	3	8
4	19	12	375	19	8	3	1	5	446.5	4	8
5	19	12	350	22	8	4	1	6	457	5	8
6	19	12	475	19	8	5	1	7	517.5	6	8
7	19	12	530	16	8	6	1	1	406	7	8
3	16	14	340	28	10	2	1	3	426	3	10
4	16	14	560	21	10	3	1	4	349.5	4	11
5	16	14	370	18	10	4	1	5	528	5	11
6	16	14	365	18	10	5	1	6	365	6	11
7	16	14	510	19	10	6	1	7	490.5	7	11
1	16	14	390	18	10	0	1	1	414.5	1	10
2	16	14	435	19	10	1	1	2	585	2	10
2	9	10	405	20	10	1	1	2	480.5	2	10
3	9	10	410	17	10	2	1	3	400	3	10
4	9	10	397	17	10	3	1	4	338	4	10
5	9	10	270	16	10	4	1	5	421.5	5	10
6	9	10	470	20	10	5	1	6	481	6	10
7	9	10	520	17	10	6	1	7	570	7	10
1	9	10	420	16	10	0	1	1	446	1	10
2	19	15	500	22	10	1	1	2	457.5	2	10
3	19	15	373	26	10	2	1	3	485.5	3	10
4	19	15	495	26	10	3	1	4	539.5	4	10
5	19	15	435	23	10	4	1	5	586	5	10
6	19	15	585	27	10	5	1	6	532.5	6	10
7	19	15	475	24	10	6	1	7	503.5	7	10
1	19	15	499	34	10	0	1	1	553.5	1	10
2	11	10	477	17	10	1	1	2	499.5	2	10
3	11	10	450	20	10	2	1	3	441.5	3	10
4	11	10	415	22	10	3	1	4	476	4	11
5	11	10	465	25	10	4	1	5	452.5	5	11
6	11	10	405	23	10	5	1	6	509.5	6	11
7	11	10	445	28	10	6	1	7	466.5	7	11
1	11	10	365	18	10	0	1	1	484.5	1	10
2	8	11	475	20	10	1	1	2	500.5	2	10
3	8	11	535	21	10	2	1	3	520.5	3	10
4	8	11	475	21	10	3	1	4	410	4	11
5	8	11	464	19	10	4	1	5	574.5	5	11
6	8	11	575	24	10	5	1	6	570	6	11
7	8	11	570	17	10	6	1	7	367.5	7	11
1	8	11	430	18	10	0	1	1	460.5	1	10
2	18	18	490	31	11	1	#NULL!	#NULL!	#NULL!	#NULL!	#NULL!
3	18	18	425	28	11	2	#NULL!	#NULL!	#NULL!	#NULL!	#NULL!
4	18	18	455	26	11	3	#NULL!	#NULL!	#NULL!	#NULL!	#NULL!
5	18	18	370	29	11	4	#NULL!	#NULL!	#NULL!	#NULL!	#NULL!
6	18	18	407	27	11	5	#NULL!	#NULL!	#NULL!	#NULL!	#NULL!
7	18	18	472	26	11	6	#NULL!	#NULL!	#NULL!	#NULL!	#NULL!
1	18	18	315	22	11	0	#NULL!	#NULL!	#NULL!	#NULL!	#NULL!
2	14	12	375	26	10	1	1	2	316	2	10
3	14	12	360	35	10	2	1	3	430	3	10
4	14	12	445	19	10	3	1	4	319.5	4	10
5	14	12	360	19	10	4	1	5	457	5	10
6	14	12	495	17	10	5	1	6	439.5	6	10
7	14	12	510	18	10	6	1	7	365.5	7	10
1	14	12	430	17	10	0	1	1	392.5	1	10
4	15	#NULL!	565	21	11	3	1	2	612	4	11
5	15	#NULL!	575	18	11	4	1	3	495.5	5	12
6	15	#NULL!	515	16	11	5	1	4	499.5	6	12
7	15	#NULL!	530	17	11	6	1	5	566.5	7	12
1	15	#NULL!	580	16	11	0	1	6	588	1	12
2	15	#NULL!	560	17	11	1	1	7	467.5	2	12
3	15	#NULL!	470	17	11	2	1	1	572	3	11
5	13	11	360	19	1	4	#NULL!	#NULL!	#NULL!	#NULL!	#NULL!
6	13	11	590	19	1	5	#NULL!	#NULL!	#NULL!	#NULL!	#NULL!
7	13	11	570	20	1	6	#NULL!	#NULL!	#NULL!	#NULL!	#NULL!
1	13	11	350	21	1	0	#NULL!	#NULL!	#NULL!	#NULL!	#NULL!
2	13	11	375	20	1	1	#NULL!	#NULL!	#NULL!	#NULL!	#NULL!
3	13	11	385	20	1	2	#NULL!	#NULL!	#NULL!	#NULL!	#NULL!
4	13	11	625	19	1	3	#NULL!	#NULL!	#NULL!	#NULL!	#NULL!
2	15	10	325	26	1	1	1	2	321	2	1
3	15	10	298	25	1	2	1	3	388	3	1
4	15	10	399	24	1	3	1	4	361.5	4	1
5	15	10	377	22	1	4	1	5	485	5	1
6	15	10	567	24	1	5	1	6	426	6	1
7	15	10	341	21	1	6	1	7	315.5	7	1
1	15	10	255	23	1	0	1	1	342.5	1	1
2	7	14	435	19	1	1	1	2	496	2	1
3	7	14	455	19	1	2	1	3	488	3	1
4	7	14	480	18	1	3	1	4	424	4	1
5	7	14	410	18	1	4	1	5	528	5	1
6	7	14	415	18	1	5	1	6	523	6	1
7	7	14	480	17	1	6	1	7	468.5	7	1
1	7	14	460	19	1	0	1	1	478.5	1	1
2	10	17	395	22	1	1	1	2	445.5	2	1
3	10	17	405	21	1	2	1	3	393.5	3	1
4	10	17	359	19	1	3	1	4	399.5	4	1
5	10	17	360	19	1	4	1	5	421	5	2
6	10	17	435	22	1	5	1	6	544	6	2
7	10	17	575	20	1	6	1	7	487.5	7	2
1	10	17	435	19	1	0	1	1	452.5	1	1
3	7	12	455	16	1	2	#NULL!	#NULL!	#NULL!	#NULL!	#NULL!
4	7	12	440	16	1	3	#NULL!	#NULL!	#NULL!	#NULL!	#NULL!
5	7	12	415	16	1	4	#NULL!	#NULL!	#NULL!	#NULL!	#NULL!
6	7	12	455	16	1	5	#NULL!	#NULL!	#NULL!	#NULL!	#NULL!
7	7	12	510	16	1	6	#NULL!	#NULL!	#NULL!	#NULL!	#NULL!
1	7	12	400	16	1	0	#NULL!	#NULL!	#NULL!	#NULL!	#NULL!
2	7	12	468	18	1	1	#NULL!	#NULL!	#NULL!	#NULL!	#NULL!
1	10	10	507	24	2	0	1	2	541	1	2
2	10	10	532	22	2	1	1	3	471	2	2
3	10	10	460	22	2	2	1	4	482.5	3	2
4	10	10	436	23	2	3	1	5	529	4	2
5	10	10	503	24	2	4	1	6	475.5	5	3
6	10	10	488	23	2	5	1	7	400	6	3
7	10	10	385	24	2	6	1	1	636.5	7	2
2	10	11	450	22	3	1	1	2	524.5	2	3
3	10	11	485	21	3	2	1	3	477.5	3	3
4	10	11	475	18	3	3	1	4	446.5	4	3
5	10	11	185	21	3	4	1	5	532.5	5	3
6	10	11	425	21	3	5	1	6	545.5	6	3
7	10	11	520	24	3	6	1	7	498.5	7	3
1	10	11	515	23	3	0	1	1	488.5	1	3
2	14	11	340	20	3	1	1	2	488	2	3
3	14	11	365	23	3	2	1	3	470.5	3	3
4	14	11	320	21	3	3	1	4	475	4	3
5	14	11	310	19	3	4	1	5	639	5	3
6	14	11	455	22	3	5	1	6	581	6	3
7	14	11	388	22	3	6	1	7	489	7	3
1	14	11	435	22	3	0	1	1	494.5	1	3
