# Supplementary material for: Sleep, evening light exposure and perceived stress in healthy nulliparous women in the third trimester of pregnancy
Source: PLoS One. 2021 Jun 3;16(6):e0252285. doi: 10.1371/journal.pone.0252285 (PMC8174691; doi:10.1371/journal.pone.0252285)
Supplement: S8 Dataset — (XLSX) [file pone.0252285.s008.xlsx]

## Sheet: S8_Dataset_Table 3_SE RSS PSS P
Day	SUM_PSS	SUM_RSS	Sleepefficiency_sr	SUM_PSAS_r	Month_bk	Day0_bk	Group_y	Interval2_r	Sleepefficiency_aw	Day_aw	Month_r
4	15	13	92.0339	18	6	3	1	2	91.31	4	6
5	15	13	89.7959	19	6	4	1	3	88.41	5	6
6	15	13	93.0612	18	6	5	1	4	83.24	6	6
7	15	13	93.9344	17	6	6	1	5	83.2	7	6
1	15	13	87.5	17	6	0	1	6	86.02	1	6
2	15	13	92.8	17	6	1	1	7	83.21	2	6
3	15	13	98.3051	17	6	2	1	1	82.32	3	6
2	12	12	90.2913	22	6	1	1	2	80.64	2	6
3	12	12	85.7143	19	6	2	1	3	77.9	3	6
4	12	12	81.8182	18	6	3	1	4	81.44	4	6
5	12	12	89.4737	19	6	4	1	5	81.6	5	6
6	12	12	86.8421	17	6	5	1	6	79.06	6	6
7	12	12	82.9268	17	6	6	1	7	73.96	7	6
1	12	12	83.7209	16	6	0	1	1	76.96	1	6
4	12	13	93.2692	21	6	3	1	2	84.1	4	6
5	12	13	87.3684	20	6	4	1	3	88.55	5	6
6	12	13	90.3226	17	6	5	1	4	82.79	6	6
7	12	13	68	17	6	6	1	5	90.27	7	6
1	12	13	90.5263	17	6	0	1	6	93.48	1	6
2	12	13	92	16	6	1	1	7	88.4	2	6
3	12	13	89.3617	18	6	2	1	1	92.03	3	6
4	14	12	94.1667	17	6	3	1	2	87.27	4	6
5	14	12	96.8421	16	6	4	1	3	84.17	5	6
6	14	12	92.3664	16	6	5	1	4	74.45	6	6
7	14	12	85.7143	20	6	6	1	5	87.75	7	6
1	14	12	89.2009	16	6	0	1	6	80.05	1	6
2	14	12	93.311	17	6	1	1	7	77.84	2	6
3	14	12	91.5789	17	6	2	1	1	82.24	3	6
2	14	10	92.437	26	6	1	1	1	92.27	2	6
3	14	10	93.985	31	6	2	1	2	88.51	3	6
4	14	10	93.1373	23	6	3	1	3	91.6	4	6
5	14	10	91.3462	36	6	4	1	4	90.61	5	6
6	14	10	87.8788	34	6	5	1	5	84.11	6	6
7	14	10	98.2114	24	6	6	1	6	94.08	7	6
1	14	10	94.5455	21	6	0	1	7	90.87	1	6
2	14	12	71.6312	28	8	1	1	2	82.75	2	8
3	14	12	76.9231	24	8	2	1	3	79.31	3	8
4	14	12	#NULL!	27	8	3	1	4	93.58	4	8
5	14	12	90.1099	24	8	4	1	5	78.79	5	8
6	14	12	70.9677	22	8	5	1	6	88.41	6	8
7	14	12	80.6202	22	8	6	1	7	40.13	7	8
1	14	12	14.8148	21	8	0	1	1	89.34	1	8
2	12	11	74.5055	21	8	1	1	2	85.6	2	8
3	12	11	79.7327	16	8	2	1	3	89.83	3	8
4	12	11	92.1348	17	8	3	1	4	93.96	4	8
5	12	11	88.8889	20	8	4	1	5	87.52	5	8
6	12	11	56.4356	19	8	5	1	6	90.86	6	8
7	12	11	69.2308	20	8	6	1	7	85.83	7	8
1	12	11	60.8247	18	8	0	1	1	89.33	1	8
2	8	10	81.3008	30	8	1	1	2	92.39	2	8
3	8	10	90.8072	33	8	2	1	3	88.41	3	8
4	8	10	89.022	26	8	3	1	4	90.27	4	8
5	8	10	90.9091	31	8	4	1	5	90.15	5	8
6	8	10	84.9057	22	8	5	1	6	90.3	6	8
7	8	10	84.7122	27	8	6	1	7	90.78	7	8
1	8	10	84.1393	21	8	0	1	1	91.04	1	8
2	17	10	88.7681	29	8	1	1	2	90.97	2	8
3	17	10	92.3404	25	8	2	1	3	93.79	3	8
4	17	10	93.1373	23	8	3	1	4	88.72	4	8
5	17	10	83.8095	22	8	4	1	5	92.09	5	8
6	17	10	77.1739	#NULL!	8	5	1	6	92.34	6	8
7	17	10	84.5455	19	8	6	1	7	91.86	7	8
1	17	10	85.0467	22	8	0	1	1	94.76	1	8
2	9	10	90.9091	22	9	1	1	2	90.17	2	9
3	9	10	80.3571	21	9	2	1	3	88.11	3	9
4	9	10	83.1858	16	9	3	1	4	73.2	4	9
5	9	10	53.7634	21	9	4	1	5	86.87	5	9
6	9	10	85	16	9	5	1	6	76.87	6	10
7	9	10	78.7879	19	9	6	1	7	79.23	7	10
1	9	10	69.3878	18	9	0	1	1	86.41	1	9
2	19	15	79.5699	27	10	1	1	2	94.15	2	10
3	19	15	86.1702	25	10	2	1	3	93.93	3	10
4	19	15	83.5052	23	10	3	1	4	83.91	4	10
5	19	15	87.5269	20	10	4	1	5	88.06	5	10
6	19	15	54.6392	17	10	5	1	6	90.61	6	10
7	19	15	87.6884	18	10	6	1	7	85.96	7	10
1	19	15	75.7576	21	10	0	1	1	92.32	1	10
2	7	11	64.5161	19	9	1	1	2	84.74	2	9
3	7	11	92.1348	20	9	2	1	3	93.76	3	9
4	7	11	85.1064	19	9	3	1	4	87.21	4	9
5	7	11	81.25	18	9	4	1	5	93.42	5	9
6	7	11	82.8283	21	9	5	1	6	70.54	6	10
7	7	11	91.1765	17	9	6	1	7	86.42	7	10
1	7	11	87.8788	17	9	0	1	1	93.98	1	9
2	4	13	76	19	11	1	1	2	77.22	2	11
3	4	13	71.8182	20	11	2	1	3	83.52	3	11
4	4	13	72.3404	18	11	3	1	4	87.86	4	12
5	4	13	79.3814	18	11	4	1	5	85.14	5	12
6	4	13	78.7879	19	11	5	1	6	82.86	6	12
7	4	13	71.7172	22	11	6	1	7	89.2	7	12
1	4	13	85.1485	21	11	0	1	1	85.11	1	11
2	9	10	88.8889	20	11	1	1	2	90.16	2	11
3	9	10	91.1111	20	11	2	1	3	87.5	3	11
4	9	10	94.382	20	11	3	1	4	81.67	4	11
5	9	10	93.4884	20	11	4	1	5	74.02	5	12
6	9	10	83.6207	#NULL!	11	5	1	6	79.57	6	12
7	9	10	86.087	20	11	6	1	7	73.77	7	12
1	9	10	86.3248	20	11	0	1	1	84.14	1	11
2	19	12	79.5455	27	11	1	1	2	90.39	2	11
3	19	12	91.4286	25	11	2	1	3	89.94	3	11
4	19	12	89.3204	28	11	3	1	4	85.38	4	11
5	19	12	74.7899	28	11	4	1	5	77.72	5	12
6	19	12	78.5714	20	11	5	1	6	92.32	6	12
7	19	12	88.5714	22	11	6	1	7	83	7	12
1	19	12	58.0247	20	11	0	1	1	87.86	1	11
2	15	11	84.375	21	11	1	1	2	89.93	2	11
3	15	11	81.25	19	11	2	1	3	93.01	3	11
4	15	11	95.5844	25	11	3	1	4	85.97	4	11
5	15	11	86.4979	24	11	4	1	5	89.06	5	11
6	15	11	87.5	23	11	5	1	6	88.74	6	11
7	15	11	92.7083	26	11	6	1	7	85.67	7	11
1	15	11	81.9328	21	11	0	1	1	89.55	1	11
2	17	12	94.4898	29	1	1	#NULL!	#NULL!	#NULL!	#NULL!	#NULL!
3	17	12	90.2174	29	1	2	#NULL!	#NULL!	#NULL!	#NULL!	#NULL!
4	17	12	86.0215	26	1	3	#NULL!	#NULL!	#NULL!	#NULL!	#NULL!
5	17	12	95.2381	21	1	4	#NULL!	#NULL!	#NULL!	#NULL!	#NULL!
6	17	12	95.082	18	1	5	#NULL!	#NULL!	#NULL!	#NULL!	#NULL!
7	17	12	94.5946	20	1	6	#NULL!	#NULL!	#NULL!	#NULL!	#NULL!
1	17	12	81.6327	23	1	0	#NULL!	#NULL!	#NULL!	#NULL!	#NULL!
2	20	11	85.4717	30	1	1	1	2	87.44	2	1
3	20	11	91.0134	20	1	2	1	3	93.57	3	1
4	20	11	95.6863	21	1	3	1	4	91.8	4	2
5	20	11	91.9932	18	1	4	1	5	91.5	5	2
6	20	11	88.2979	18	1	5	1	6	89.8	6	2
7	20	11	84.2466	17	1	6	1	7	88.01	7	2
1	20	11	89.0756	19	1	0	1	1	86.04	1	1
2	10	13	71.5686	21	1	1	1	2	85.4	2	1
3	10	13	82.4074	16	1	2	1	3	87.14	3	1
4	10	13	83.6207	18	1	3	1	4	82.17	4	1
5	10	13	76.6667	18	1	4	1	5	87.06	5	1
6	10	13	#NULL!	18	1	5	1	6	87.72	6	1
7	10	13	72.4638	18	1	6	1	7	90.99	7	1
1	10	13	45	17	1	0	1	1	90.88	1	1
2	4	10	88.8889	18	2	1	1	2	85.64	2	2
3	4	10	94.8276	21	2	2	1	3	88.63	3	2
4	4	10	93.5185	22	2	3	1	4	86.13	4	2
5	4	10	80.1802	21	2	4	1	5	91.28	5	2
6	4	10	80.9524	22	2	5	1	6	85.29	6	2
7	4	10	74.5098	21	2	6	1	7	86.7	7	2
1	4	10	69.6078	19	2	0	1	1	90.61	1	2
2	18	13	23.8095	21	1	1	1	2	90.96	2	1
3	18	13	87.6404	20	1	2	1	3	86.21	3	1
4	18	13	96.2617	23	1	3	1	4	88.63	4	1
5	18	13	88.8889	21	1	4	1	5	87.45	5	1
6	18	13	92.2078	23	1	5	1	6	87.86	6	1
7	18	13	94.186	16	1	6	1	7	85.16	7	1
1	18	13	90.9091	18	1	0	1	1	83.55	1	1
3	12	#NULL!	52.459	21	4	2	1	2	86.14	3	4
4	12	#NULL!	86.3636	17	4	3	1	3	83.83	4	4
5	12	#NULL!	52.5	21	4	4	1	4	86.02	5	4
6	12	#NULL!	74.7967	18	4	5	1	5	84.51	6	4
7	12	#NULL!	86.9159	18	4	6	1	6	84.61	7	4
1	12	#NULL!	84.0708	17	4	0	1	7	79.67	1	4
2	12	#NULL!	84.0708	16	4	1	1	1	84.53	2	4
2	13	10	92.9487	17	3	1	1	2	67.02	2	3
3	13	10	65.3846	16	3	2	1	3	75.13	3	3
4	13	10	84.7458	16	3	3	1	4	69.9	4	3
5	13	10	86.9291	18	3	4	1	5	85.86	5	3
6	13	10	91.875	16	3	5	1	6	81.88	6	3
7	13	10	90.8333	16	3	6	1	7	58.35	7	3
1	13	10	84.7222	16	3	0	1	1	76.38	1	3
2	15	20	81.6794	28	3	1	1	2	83.9	2	3
3	15	20	86.3248	26	3	2	1	3	85.8	3	3
4	15	20	91.3793	22	3	3	1	4	85.78	4	3
5	15	20	92.381	23	3	4	1	5	86.81	5	3
6	15	20	83.3333	26	3	5	1	6	83.8	6	3
7	15	20	78.3784	21	3	6	1	7	88.13	7	3
1	15	20	77.3333	24	3	0	1	1	89.13	1	3
2	12	10	92.809	22	4	1	1	2	80.24	2	4
3	12	10	91.9037	20	4	2	1	3	89.18	3	4
4	12	10	94.9904	21	4	3	1	4	80.6	4	4
5	12	10	90.1235	19	4	4	1	5	82.39	5	4
6	12	10	90.3704	20	4	5	1	6	86.06	6	4
7	12	10	96.7245	18	4	6	1	7	87.84	7	4
1	12	10	93.8947	18	4	0	1	1	83.57	1	4
2	15	14	88.0597	31	4	1	1	2	96.06	2	4
3	15	14	98.2716	26	4	2	1	3	75.36	3	4
4	15	14	74.7475	28	4	3	1	4	84.62	4	4
5	15	14	88.5965	19	4	4	1	5	77.2	5	4
6	15	14	69.2308	20	4	5	1	6	86.21	6	4
7	15	14	78.4314	19	4	6	1	7	73.84	7	4
1	15	14	74.6667	20	4	0	1	1	85.74	1	4
2	4	12	99.4565	17	6	1	1	2	93.07	2	6
3	4	12	96.3989	16	6	2	1	3	85.4	3	6
4	4	12	97.4654	19	6	3	1	4	81.55	4	6
5	4	12	99.7167	16	6	4	1	5	91.19	5	6
6	4	12	81.4286	17	6	5	1	6	88.14	6	6
7	4	12	96.325	18	6	6	1	7	86.19	7	6
1	4	12	92.8058	17	6	0	1	1	85.9	1	6
2	14	13	77.4194	25	4	1	1	2	92.54	2	4
3	14	13	82.6531	27	4	2	1	3	84.34	3	4
4	14	13	87.5	28	4	3	1	4	92.06	4	4
5	14	13	84.5361	18	4	4	1	5	75.75	5	4
6	14	13	66.6667	16	4	5	1	6	77.98	6	4
7	14	13	80.5556	18	4	6	1	7	13.13	7	4
1	14	13	88.8889	16	4	0	1	1	84.65	1	4
2	15	13	91.0569	24	5	1	1	2	78.93	2	5
3	15	13	86.1702	27	5	2	1	3	74.72	3	5
4	15	13	78.2609	27	5	3	1	4	87.85	4	5
5	15	13	95.8333	24	5	4	1	5	85.67	5	6
6	15	13	91.4286	29	5	5	1	6	76.07	6	6
7	15	13	87.963	23	5	6	1	7	86.11	7	6
1	15	13	96.2222	26	5	0	1	1	84.42	1	5
2	18	15	84.5238	22	5	1	1	2	83.74	2	5
3	18	15	71.7857	22	5	2	1	3	87.7	3	5
4	18	15	90.4206	24	5	3	1	4	87.49	4	5
5	18	15	87.7778	20	5	4	1	5	87.25	5	5
6	18	15	87.2727	21	5	5	1	6	89.74	6	5
7	18	15	76.7857	24	5	6	1	7	91.06	7	5
1	18	15	93.4211	22	5	0	1	1	86.71	1	4
2	14	19	93.0556	26	5	1	1	2	90.07	2	5
3	14	19	94.7368	21	5	2	1	3	83.44	3	5
4	14	19	93.253	23	5	3	1	4	82.97	4	6
5	14	19	95.6701	24	5	4	1	5	84.77	5	6
6	14	19	98.5841	28	5	5	1	6	84.67	6	6
7	14	19	95.4128	25	5	6	1	7	81.81	7	6
1	14	19	81.5009	22	5	0	1	1	88.57	1	5
2	21	10	87.037	24	6	1	1	2	83.3	2	6
3	21	10	87.2881	29	6	2	1	3	87.49	3	6
4	21	10	91.6667	26	6	3	1	4	93.5	4	6
5	21	10	95.283	27	6	4	1	5	89.97	5	6
6	21	10	#NULL!	25	6	5	1	6	90.13	6	7
7	21	10	91.5966	22	6	6	1	7	90.68	7	7
1	21	10	95.5414	22	6	0	1	1	74.7	1	6
2	12	11	85.1562	21	8	1	#NULL!	#NULL!	#NULL!	#NULL!	#NULL!
3	12	11	87.6033	23	8	2	#NULL!	#NULL!	#NULL!	#NULL!	#NULL!
4	12	11	80	23	8	3	#NULL!	#NULL!	#NULL!	#NULL!	#NULL!
5	12	11	78.5714	21	8	4	#NULL!	#NULL!	#NULL!	#NULL!	#NULL!
6	12	11	94	21	8	5	#NULL!	#NULL!	#NULL!	#NULL!	#NULL!
7	12	11	87.963	18	8	6	#NULL!	#NULL!	#NULL!	#NULL!	#NULL!
1	12	11	92.1053	23	8	0	#NULL!	#NULL!	#NULL!	#NULL!	#NULL!
2	6	10	#NULL!	22	8	1	1	2	76.51	2	8
3	6	10	91.2698	19	8	2	1	3	83.64	3	8
4	6	10	92.8571	18	8	3	1	4	84.09	4	8
5	6	10	90.3509	18	8	4	1	5	80.5	5	8
6	6	10	93	19	8	5	1	6	80.46	6	8
7	6	10	95.1613	17	8	6	1	7	78.55	7	8
1	6	10	93.3517	17	8	0	1	1	83.49	1	8
2	23	10	74	20	8	1	1	2	86.95	2	8
3	23	10	92.4242	21	8	2	1	3	82.42	3	8
4	23	10	85.1852	23	8	3	1	4	82.34	4	8
5	23	10	92.5926	18	8	4	1	5	83.48	5	8
6	23	10	93.0435	22	8	5	1	6	86.45	6	8
7	23	10	90.3846	20	8	6	1	7	83.85	7	8
1	23	10	90.4844	21	8	0	1	1	83	1	8
2	3	15	96.2963	22	9	1	1	2	90.95	2	9
3	3	15	87.6543	20	9	2	1	3	91.46	3	9
4	3	15	93.1624	20	9	3	1	4	91.59	4	9
5	3	15	95.3704	23	9	4	1	5	90.52	5	9
6	3	15	87.5	21	9	5	1	6	83.53	6	9
7	3	15	91.1765	19	9	6	1	7	88.37	7	9
1	3	15	95.2381	18	9	0	1	1	92.59	1	9
1	9	11	80.4598	29	8	0	1	2	90.11	1	8
2	9	11	93.9024	24	8	1	1	3	82.74	2	8
3	9	11	91.1504	20	8	2	1	4	90.88	3	8
4	9	11	84.2697	22	8	3	1	5	84.23	4	8
5	9	11	96.1798	23	8	4	1	6	87.37	5	8
6	9	11	94.8276	21	8	5	1	7	87.94	6	8
7	9	11	90.991	24	8	6	1	1	87.06	7	8
2	12	13	95.9596	19	6	1	1	2	90.44	2	6
3	12	13	96.4356	20	6	2	1	3	91.18	3	6
4	12	13	98.7234	17	6	3	1	4	89.38	4	6
5	12	13	90.6931	17	6	4	1	5	83.91	5	6
6	12	13	90.7563	16	6	5	1	6	66.5	6	6
7	12	13	77.8	16	6	6	1	7	89.23	7	6
1	12	13	99.0385	16	6	0	1	1	87.71	1	6
2	9	16	89.7727	31	6	1	1	2	83.44	2	6
3	9	16	90.625	25	6	2	1	3	81.01	3	6
4	9	16	90.1099	24	6	3	1	4	80.43	4	6
5	9	16	90.3226	26	6	4	1	5	84.14	5	6
6	9	16	92.2314	26	6	5	1	6	89.82	6	6
7	9	16	94.6809	28	6	6	1	7	88.29	7	6
1	9	16	95.2941	24	6	0	1	1	79.22	1	6
3	12	10	79.2079	45	8	2	1	2	79.33	3	8
4	12	10	92.5532	59	8	3	1	3	68.97	4	8
5	12	10	68.9655	42	8	4	1	4	82.11	5	8
6	12	10	89.0909	27	8	5	1	5	79.98	6	8
7	12	10	91.1111	26	8	6	1	6	79.91	7	8
1	12	10	79.7753	45	8	0	1	7	80.39	1	8
2	12	10	94.1748	23	8	1	1	1	83.76	2	8
2	8	10	87.619	16	10	1	#NULL!	#NULL!	#NULL!	#NULL!	#NULL!
3	8	10	87.3585	17	10	2	#NULL!	#NULL!	#NULL!	#NULL!	#NULL!
4	8	10	98.2456	16	10	3	#NULL!	#NULL!	#NULL!	#NULL!	#NULL!
5	8	10	90.8163	20	10	4	#NULL!	#NULL!	#NULL!	#NULL!	#NULL!
6	8	10	90.566	16	10	5	#NULL!	#NULL!	#NULL!	#NULL!	#NULL!
7	8	10	81.6	18	10	6	#NULL!	#NULL!	#NULL!	#NULL!	#NULL!
1	8	10	88.6179	18	10	0	#NULL!	#NULL!	#NULL!	#NULL!	#NULL!
3	18	10	95.283	18	8	2	1	2	93.32	3	8
4	18	10	93.3333	20	8	3	1	3	90.36	4	8
5	18	10	92.4731	16	8	4	1	4	90.56	5	8
6	18	10	94.0952	19	8	5	1	5	87.13	6	8
7	18	10	86.2069	20	8	6	1	6	94.44	7	8
1	18	10	92.8571	21	8	0	1	7	94.02	1	8
2	18	10	87.1965	17	8	1	1	1	92.1	2	8
2	14	10	92.6316	23	8	1	1	2	99.9	2	8
3	14	10	93.1959	21	8	2	1	3	99.89	3	8
4	14	10	92.5532	20	8	3	1	4	99.89	4	8
5	14	10	93.1183	23	8	4	1	5	99.88	5	8
6	14	10	77.1084	16	8	5	1	6	99.91	6	8
7	14	10	94.0187	17	8	6	1	7	99.89	7	8
1	14	10	95.7143	18	8	0	1	1	99.9	1	8
3	13	11	94.8718	25	6	2	1	2	87.77	3	6
4	13	11	96.1538	24	6	3	1	3	86.9	4	6
5	13	11	94.6809	19	6	4	1	4	84.94	5	6
6	13	11	88.7755	21	6	5	1	5	80.25	6	7
7	13	11	85.7143	22	6	6	1	6	88.12	7	7
1	13	11	93.6709	23	6	0	1	7	92.42	1	7
2	13	11	93.5065	31	6	1	1	1	91.88	2	6
1	19	12	81.3953	24	8	0	1	2	91.55	1	8
2	19	12	83.871	21	8	1	1	3	88.16	2	8
3	19	12	45.7447	20	8	2	1	4	91.23	3	8
4	19	12	75.7576	19	8	3	1	5	88.37	4	8
5	19	12	70.7071	22	8	4	1	6	88.93	5	8
6	19	12	87.963	19	8	5	1	7	93.73	6	8
7	19	12	90.5983	16	8	6	1	1	90.33	7	8
3	16	14	75.5556	28	10	2	1	3	87.39	3	10
4	16	14	88.8889	21	10	3	1	4	87.64	4	11
5	16	14	79.5699	18	10	4	1	5	90.18	5	11
6	16	14	92.4051	18	10	5	1	6	91.32	6	11
7	16	14	88.6957	19	10	6	1	7	83.06	7	11
1	16	14	92.8571	18	10	0	1	1	86.72	1	10
2	16	14	80.5556	19	10	1	1	2	88.05	2	10
2	9	10	75	20	10	1	1	2	70.48	2	10
3	9	10	69.4915	17	10	2	1	3	78.94	3	10
4	9	10	86.3043	17	10	3	1	4	74.75	4	10
5	9	10	72.973	16	10	4	1	5	78.05	5	10
6	9	10	89.5238	20	10	5	1	6	82.57	6	10
7	9	10	92.0354	17	10	6	1	7	80.79	7	10
1	9	10	74.3363	16	10	0	1	1	80.85	1	10
2	19	15	72.4638	22	10	1	1	2	75.68	2	10
3	19	15	69.3309	26	10	2	1	3	85.42	3	10
4	19	15	91.6667	26	10	3	1	4	75.53	4	10
5	19	15	72.5	23	10	4	1	5	80.09	5	10
6	19	15	88.6364	27	10	5	1	6	89.31	6	10
7	19	15	79.1667	24	10	6	1	7	82.77	7	10
1	19	15	95.0476	34	10	0	1	1	72.48	1	10
2	11	10	88.3333	17	10	1	1	2	90.24	2	10
3	11	10	80.3571	20	10	2	1	3	93.14	3	10
4	11	10	89.2473	22	10	3	1	4	87.8	4	11
5	11	10	90.2913	25	10	4	1	5	83.64	5	11
6	11	10	74.8614	23	10	5	1	6	83.45	6	11
7	11	10	#NULL!	28	10	6	1	7	85.52	7	11
1	11	10	86.9048	18	10	0	1	1	91.3	1	10
2	8	11	94.0594	20	10	1	1	2	83.36	2	10
3	8	11	95.5357	21	10	2	1	3	84.3	3	10
4	8	11	87.963	21	10	3	1	4	81.43	4	11
5	8	11	96.6667	19	10	4	1	5	88.8	5	11
6	8	11	91.2698	24	10	5	1	6	76.47	6	11
7	8	11	91.9355	17	10	6	1	7	77.63	7	11
1	8	11	92.4731	18	10	0	1	1	79.1	1	10
2	18	18	95.1456	31	11	1	#NULL!	#NULL!	#NULL!	#NULL!	#NULL!
3	18	18	82.5243	28	11	2	#NULL!	#NULL!	#NULL!	#NULL!	#NULL!
4	18	18	88.3495	26	11	3	#NULL!	#NULL!	#NULL!	#NULL!	#NULL!
5	18	18	78.7234	29	11	4	#NULL!	#NULL!	#NULL!	#NULL!	#NULL!
6	18	18	64.6032	27	11	5	#NULL!	#NULL!	#NULL!	#NULL!	#NULL!
7	18	18	80.6838	26	11	6	#NULL!	#NULL!	#NULL!	#NULL!	#NULL!
1	18	18	71.5909	22	11	0	#NULL!	#NULL!	#NULL!	#NULL!	#NULL!
2	14	12	82.7815	26	10	1	1	2	80.03	2	10
3	14	12	92.3077	35	10	2	1	3	77.9	3	10
4	14	12	86.4078	19	10	3	1	4	80.62	4	10
5	14	12	92.3077	19	10	4	1	5	80.2	5	10
6	14	12	86.8421	17	10	5	1	6	78.59	6	10
7	14	12	94.4444	18	10	6	1	7	66.18	7	10
1	14	12	93.4783	17	10	0	1	1	85.01	1	10
4	15	#NULL!	91.8699	21	11	3	1	2	78.31	4	11
5	15	#NULL!	89.1473	18	11	4	1	3	85.17	5	12
6	15	#NULL!	92.7928	16	11	5	1	4	85.1	6	12
7	15	#NULL!	92.9825	17	11	6	1	5	85.97	7	12
1	15	#NULL!	92.0635	16	11	0	1	6	74.75	1	12
2	15	#NULL!	91.0569	17	11	1	1	7	80.59	2	12
3	15	#NULL!	82.4561	17	11	2	1	1	83.16	3	11
5	13	11	77.4194	19	1	4	#NULL!	#NULL!	#NULL!	#NULL!	#NULL!
6	13	11	92.1875	19	1	5	#NULL!	#NULL!	#NULL!	#NULL!	#NULL!
7	13	11	90.4762	20	1	6	#NULL!	#NULL!	#NULL!	#NULL!	#NULL!
1	13	11	70	21	1	0	#NULL!	#NULL!	#NULL!	#NULL!	#NULL!
2	13	11	84.2697	20	1	1	#NULL!	#NULL!	#NULL!	#NULL!	#NULL!
3	13	11	95.0617	20	1	2	#NULL!	#NULL!	#NULL!	#NULL!	#NULL!
4	13	11	91.9118	19	1	3	#NULL!	#NULL!	#NULL!	#NULL!	#NULL!
2	15	10	67.7083	26	1	1	1	2	56.48	2	1
3	15	10	66.9663	25	1	2	1	3	75.03	3	1
4	15	10	79.0099	24	1	3	1	4	77.14	4	1
5	15	10	84.7191	22	1	4	1	5	78.57	5	1
6	15	10	94.5	24	1	5	1	6	69.23	6	1
7	15	10	58.2906	21	1	6	1	7	58.57	7	1
1	15	10	54.8387	23	1	0	1	1	61.96	1	1
2	7	14	90.625	19	1	1	1	2	99.9	2	1
3	7	14	91.9192	19	1	2	1	3	99.9	3	1
4	7	14	97.9592	18	1	3	1	4	99.88	4	1
5	7	14	96.4706	18	1	4	1	5	99.91	5	1
6	7	14	78.3019	18	1	5	1	6	99.9	6	1
7	7	14	92.3077	17	1	6	1	7	99.89	7	1
1	7	14	94.8454	19	1	0	1	1	99.9	1	1
2	10	17	79.798	22	1	1	1	2	91.86	2	1
3	10	17	81	21	1	2	1	3	83.87	3	1
4	10	17	89.75	19	1	3	1	4	89.66	4	1
5	10	17	91.1392	19	1	4	1	5	86.11	5	2
6	10	17	87.8788	22	1	5	1	6	89.01	6	2
7	10	17	94.2623	20	1	6	1	7	90.61	7	2
1	10	17	82.8571	19	1	0	1	1	88.97	1	1
3	7	12	93.8144	16	1	2	#NULL!	#NULL!	#NULL!	#NULL!	#NULL!
4	7	12	95.6522	16	1	3	#NULL!	#NULL!	#NULL!	#NULL!	#NULL!
5	7	12	90.2174	16	1	4	#NULL!	#NULL!	#NULL!	#NULL!	#NULL!
6	7	12	87.5	16	1	5	#NULL!	#NULL!	#NULL!	#NULL!	#NULL!
7	7	12	89.4737	16	1	6	#NULL!	#NULL!	#NULL!	#NULL!	#NULL!
1	7	12	85.1064	16	1	0	#NULL!	#NULL!	#NULL!	#NULL!	#NULL!
2	7	12	95.5102	18	1	1	#NULL!	#NULL!	#NULL!	#NULL!	#NULL!
1	10	10	74.5588	24	2	0	1	2	90.59	1	2
2	10	10	93.3333	22	2	1	1	3	92.72	2	2
3	10	10	95.8333	22	2	2	1	4	89.71	3	2
4	10	10	83.8462	23	2	3	1	5	85.82	4	2
5	10	10	85.2542	24	2	4	1	6	92.28	5	3
6	10	10	95.6863	23	2	5	1	7	72.15	6	3
7	10	10	79.3814	24	2	6	1	1	87.3	7	2
2	10	11	84.1121	22	3	1	1	2	86.06	2	3
3	10	11	84.3478	21	3	2	1	3	89.59	3	3
4	10	11	87.963	18	3	3	1	4	81.04	4	3
5	10	11	35.5769	21	3	4	1	5	81.56	5	3
6	10	11	73.2759	21	3	5	1	6	88.38	6	3
7	10	11	92.0354	24	3	6	1	7	87.32	7	3
1	10	11	93.6364	23	3	0	1	1	89.62	1	3
2	14	11	67.3267	20	3	1	1	2	99.9	2	3
3	14	11	75.5694	23	3	2	1	3	99.89	3	3
4	14	11	70.3297	21	3	3	1	4	99.89	4	3
5	14	11	65.4008	19	3	4	1	5	99.92	5	3
6	14	11	72.8	22	3	5	1	6	99.91	6	3
7	14	11	73.9048	22	3	6	1	7	99.9	7	3
1	14	11	94.5652	22	3	0	1	1	99.9	1	3
