# Supplementary material for: Sleep, evening light exposure and perceived stress in healthy nulliparous women in the third trimester of pregnancy
Source: PLoS One. 2021 Jun 3;16(6):e0252285. doi: 10.1371/journal.pone.0252285 (PMC8174691; doi:10.1371/journal.pone.0252285)
Supplement: S9 Dataset — (XLSX) [file pone.0252285.s009.xlsx]

## Sheet: S9_Dataset_Table 3_MP RSS PSS P
Day	SUM_PSS	SUM_RSS	Midpointofsleep_sr	SUMPSAS_r	Month_bk	Day0_bk	Group_y	Interval2_r	Day_aw	Month_r	Midpointofsleep_aw
4	15	13	295	18	6	3	1	2	4	6	269.5
5	15	13	225	19	6	4	1	3	5	6	329.5
2	12	12	262.5	22	6	1	1	2	2	6	273.5
5	12	12	285	19	6	4	1	5	5	6	248
7	12	12	277.5	17	6	6	1	7	7	6	257
4	12	13	200	21	6	3	1	2	4	6	224.5
6	12	13	352.5	17	6	5	1	4	6	6	292.5
7	12	13	237.5	17	6	6	1	5	7	6	235.5
1	12	13	220	17	6	0	1	6	1	6	245
2	12	13	210	16	6	1	1	7	2	6	225.5
3	12	13	195	18	6	2	1	1	3	6	261.5
4	14	12	240	17	6	3	1	2	4	6	227.5
7	14	12	347.5	20	6	6	1	5	7	6	225.5
1	14	12	191	16	6	0	1	6	1	6	284.5
2	14	12	233.5	17	6	1	1	7	2	6	212.5
3	14	12	165	17	6	2	1	1	3	6	290
2	14	10	287.5	26	6	1	1	1	2	6	298
3	14	10	255	31	6	2	1	2	3	6	263.5
7	14	10	308	24	6	6	1	6	7	6	308.5
1	14	12	165	21	8	0	1	1	1	8	347
2	12	11	144.5	21	8	1	1	2	2	8	211
3	12	11	198.5	16	8	2	1	3	3	8	216.5
4	12	11	167.5	17	8	3	1	4	4	8	247
7	12	11	217.5	20	8	6	1	7	7	8	210
1	12	11	237.5	18	8	0	1	1	1	8	209.5
2	8	10	115	30	8	1	1	2	2	8	219
3	8	10	127.5	33	8	2	1	3	3	8	211.5
4	8	10	172	26	8	3	1	4	4	8	220.5
5	8	10	135	31	8	4	1	5	5	8	271
7	8	10	284.5	27	8	6	1	7	7	8	258.5
1	8	10	187.5	21	8	0	1	1	1	8	243.5
2	17	10	232.5	29	8	1	1	2	2	8	226
3	17	10	197	25	8	2	1	3	3	8	249.5
4	17	10	197.5	23	8	3	1	4	4	8	263
6	17	10	265	#NULL!	8	5	1	6	6	8	271
7	17	10	217.5	19	8	6	1	7	7	8	265
1	17	10	210	22	8	0	1	1	1	8	276.5
2	9	10	182.5	22	9	1	1	2	2	9	276
3	9	10	192.5	21	9	2	1	3	3	9	280.5
7	9	10	295	19	9	6	1	7	7	10	228
1	9	10	235	18	9	0	1	1	1	9	285.5
2	19	15	130	27	10	1	1	2	2	10	231.5
3	19	15	132.5	25	10	2	1	3	3	10	236.5
4	19	15	127.5	23	10	3	1	4	4	10	204
7	19	15	284.5	18	10	6	1	7	7	10	228.5
1	19	15	77.5	21	10	0	1	1	1	10	234
2	7	11	225	19	9	1	1	2	2	9	224
3	7	11	180	20	9	2	1	3	3	9	225
7	7	11	327.5	17	9	6	1	7	7	10	238.5
2	9	10	195	20	11	1	1	2	2	11	216.5
3	9	10	190	20	11	2	1	3	3	11	200.5
4	9	10	190	20	11	3	1	4	4	11	185.5
5	9	10	177.5	20	11	4	1	5	5	12	233
7	9	10	257.5	20	11	6	1	7	7	12	234
1	9	10	227.5	20	11	0	1	1	1	11	198.5
2	19	12	195	27	11	1	1	2	2	11	253
3	19	12	240	25	11	2	1	3	3	11	247.5
4	19	12	215	28	11	3	1	4	4	11	282.5
7	19	12	307.5	22	11	6	1	7	7	12	181.5
1	19	12	145	20	11	0	1	1	1	11	199.5
2	15	11	187.5	21	11	1	1	2	2	11	224.5
3	15	11	165	19	11	2	1	3	3	11	198
4	15	11	139	25	11	3	1	4	4	11	212.5
7	15	11	295	26	11	6	1	7	7	11	228.5
1	15	11	180	21	11	0	1	1	1	11	230
2	20	11	277.5	30	1	1	1	2	2	1	246.5
3	20	11	240	20	1	2	1	3	3	1	258.5
4	20	11	225	21	1	3	1	4	4	2	291.5
5	20	11	245	18	1	4	1	5	5	2	250.5
6	20	11	225	18	1	5	1	6	6	2	379
7	20	11	200	17	1	6	1	7	7	2	275.5
6	10	13	#NULL!	18	1	5	1	6	6	1	323.5
7	10	13	287.5	18	1	6	1	7	7	1	300.5
1	10	13	335	17	1	0	1	1	1	1	254
2	4	10	247.5	18	2	1	1	2	2	2	272
3	4	10	227.5	21	2	2	1	3	3	2	256
4	4	10	220	22	2	3	1	4	4	2	284
5	4	10	182.5	21	2	4	1	5	5	2	309
7	4	10	315	21	2	6	1	7	7	2	282.5
1	4	10	300	19	2	0	1	1	1	2	277.5
2	18	13	145	21	1	1	1	2	2	1	221
3	18	13	195	20	1	2	1	3	3	1	254.5
7	18	13	290	16	1	6	1	7	7	1	228
1	18	13	192.5	18	1	0	1	1	1	1	216
3	12	#NULL!	170	21	4	2	1	2	3	4	258.5
4	12	#NULL!	187.5	17	4	3	1	3	4	4	284
6	12	#NULL!	280	18	4	5	1	5	6	4	259
7	12	#NULL!	257.5	18	4	6	1	6	7	4	276
1	12	#NULL!	197.5	17	4	0	1	7	1	4	266
2	12	#NULL!	152.5	16	4	1	1	1	2	4	293
2	13	10	322.5	17	3	1	1	2	2	3	295
3	13	10	280	16	3	2	1	3	3	3	280
1	13	10	317.5	16	3	0	1	1	1	3	349.5
2	15	20	182.5	28	3	1	1	2	2	3	288.5
3	15	20	207.5	26	3	2	1	3	3	3	281
4	15	20	195	22	3	3	1	4	4	3	256.5
5	15	20	182.5	23	3	4	1	5	5	3	303.5
6	15	20	245	26	3	5	1	6	6	3	265
1	15	20	195	24	3	0	1	1	1	3	327
3	12	10	247.5	20	4	2	1	3	3	4	253.5
3	4	12	265.5	16	6	2	1	3	3	6	208.5
2	14	13	145	25	4	1	1	2	2	4	237.5
3	14	13	147.5	27	4	2	1	3	3	4	218
4	14	13	122.5	28	4	3	1	4	4	4	232.5
7	14	13	300	18	4	6	1	7	7	4	37.5
1	14	13	235	16	4	0	1	1	1	4	210
2	15	13	285	24	5	1	1	2	2	5	200
4	15	13	295	27	5	3	1	4	4	5	233.5
7	15	13	267.5	23	5	6	1	7	7	6	217
1	15	13	212.5	26	5	0	1	1	1	5	297.5
3	18	15	356	22	5	2	1	3	3	5	205.5
4	18	15	161	24	5	3	1	4	4	5	218.5
7	18	15	335	24	5	6	1	7	7	5	192.5
1	18	15	202.5	22	5	0	1	1	1	4	195.5
2	14	19	161.5	26	5	1	1	2	2	5	181
5	14	19	281.5	24	5	4	1	5	5	6	259.5
2	21	10	220	24	6	1	1	2	2	6	263.5
3	21	10	217.5	29	6	2	1	3	3	6	267
4	21	10	250	26	6	3	1	4	4	6	255.5
5	21	10	225	27	6	4	1	5	5	6	281
7	21	10	317.5	22	6	6	1	7	7	7	222.5
1	21	10	170	22	6	0	1	1	1	6	230.5
7	6	10	362.5	17	8	6	1	7	7	8	344.5
2	23	10	160	20	8	1	1	2	2	8	254
3	23	10	159	21	8	2	1	3	3	8	241
4	23	10	177.5	23	8	3	1	4	4	8	245
5	23	10	190	18	8	4	1	5	5	8	263
7	23	10	235	20	8	6	1	7	7	8	272.5
1	23	10	177	21	8	0	1	1	1	8	232
2	3	15	160	22	9	1	1	2	2	9	198
3	3	15	172.5	20	9	2	1	3	3	9	289
4	3	15	255	20	9	3	1	4	4	9	265.5
5	3	15	210	23	9	4	1	5	5	9	196.5
7	3	15	245	19	9	6	1	7	7	9	197.5
1	3	15	177.5	18	9	0	1	1	1	9	201.5
1	9	11	125	29	8	0	1	2	1	8	202
2	9	11	165	24	8	1	1	3	2	8	267.5
3	9	11	242.5	20	8	2	1	4	3	8	221.5
4	9	11	137.5	22	8	3	1	5	4	8	211
5	9	11	173.5	23	8	4	1	6	5	8	281
6	9	11	260	21	8	5	1	7	6	8	273
7	9	11	232.5	24	8	6	1	1	7	8	211
2	12	13	155	19	6	1	1	2	2	6	246
3	12	13	150	20	6	2	1	3	3	6	231.5
4	12	13	151.5	17	6	3	1	4	4	6	246
5	12	13	131	17	6	4	1	5	5	6	269.5
7	12	13	312.5	16	6	6	1	7	7	6	243.5
1	12	13	162.5	16	6	0	1	1	1	6	238.5
3	9	16	275	25	6	2	1	3	3	6	198.5
7	9	16	312.5	28	6	6	1	7	7	6	197.5
1	9	16	170	24	6	0	1	1	1	6	188
7	12	10	335	26	8	6	1	6	7	8	213.5
1	12	10	187.5	45	8	0	1	7	1	8	251
2	12	10	237.5	23	8	1	1	1	2	8	242.5
3	18	10	165	18	8	2	1	2	3	8	257.5
4	18	10	150	20	8	3	1	3	4	8	225.5
5	18	10	170	16	8	4	1	4	5	8	247.5
7	18	10	310	20	8	6	1	6	7	8	223
1	18	10	210	21	8	0	1	7	1	8	222.5
2	18	10	197.5	17	8	1	1	1	2	8	253.5
2	14	10	140	23	8	1	1	2	2	8	242
3	14	10	147.5	21	8	2	1	3	3	8	234.5
4	14	10	160	20	8	3	1	4	4	8	232
6	14	10	230	16	8	5	1	6	6	8	267
7	14	10	255	17	8	6	1	7	7	8	236
1	14	10	145	18	8	0	1	1	1	8	238
3	13	11	190	25	6	2	1	2	3	6	197
4	13	11	192.5	24	6	3	1	3	4	6	231
1	13	11	252.5	23	6	0	1	7	1	7	201.5
2	13	11	192.5	31	6	1	1	1	2	6	200.5
1	19	12	172.5	24	8	0	1	2	1	8	231
2	19	12	127.5	21	8	1	1	3	2	8	223.5
3	19	12	132.5	20	8	2	1	4	3	8	253.5
4	19	12	142.5	19	8	3	1	5	4	8	231
5	19	12	135	22	8	4	1	6	5	8	241.5
6	19	12	202.5	19	8	5	1	7	6	8	271.5
7	19	12	245	16	8	6	1	1	7	8	205.5
3	16	14	205	28	10	2	1	3	3	10	224.5
4	16	14	225	21	10	3	1	4	4	11	192.5
6	16	14	145	18	10	5	1	6	6	11	196.5
7	16	14	287.5	19	10	6	1	7	7	11	243.5
1	16	14	162.5	18	10	0	1	1	1	10	221
2	16	14	232.5	19	10	1	1	2	2	10	302.5
5	9	10	160	16	10	4	1	5	5	10	240.5
7	9	10	292.5	17	10	6	1	7	7	10	323
4	19	15	260	26	10	3	1	4	4	10	301.5
1	19	15	225.5	34	10	0	1	1	1	10	303.5
2	11	10	149	17	10	1	1	2	2	10	276.5
3	11	10	120	20	10	2	1	3	3	10	237
4	11	10	132.5	22	10	3	1	4	4	11	233.5
7	11	10	285	28	10	6	1	7	7	11	272.5
1	11	10	162.5	18	10	0	1	1	1	10	262
2	8	11	205	20	10	1	1	2	2	10	277.5
3	8	11	237.5	21	10	2	1	3	3	10	271
4	8	11	227.5	21	10	3	1	4	4	11	215.5
5	8	11	185.5	19	10	4	1	5	5	11	314
7	8	11	312.5	17	10	6	1	7	7	11	216.5
2	14	12	180	26	10	1	1	2	2	10	180
4	14	12	225	19	10	3	1	4	4	10	183.5
1	14	12	322.5	17	10	0	1	1	1	10	223.5
4	15	#NULL!	277.5	21	11	3	1	2	4	11	326
7	15	#NULL!	310	17	11	6	1	5	7	12	288.5
1	15	#NULL!	285	16	11	0	1	6	1	12	300
3	15	#NULL!	245	17	11	2	1	1	3	11	307
3	15	10	210	25	1	2	1	3	3	1	234.5
4	15	10	172.5	24	1	3	1	4	4	1	200
5	15	10	185	22	1	4	1	5	5	1	291
2	7	14	172.5	19	1	1	1	2	2	1	247.5
3	7	14	180	19	1	2	1	3	3	1	244
4	7	14	180	18	1	3	1	4	4	1	211.5
5	7	14	195	18	1	4	1	5	5	1	263.5
7	7	14	275	17	1	6	1	7	7	1	234
1	7	14	172.5	19	1	0	1	1	1	1	239
2	10	17	182.5	22	1	1	1	2	2	1	242
3	10	17	172.5	21	1	2	1	3	3	1	214.5
4	10	17	120	19	1	3	1	4	4	1	212
5	10	17	202.5	19	1	4	1	5	5	2	233
6	10	17	195	22	1	5	1	6	6	2	295
7	10	17	275	20	1	6	1	7	7	2	268.5
1	10	17	157.5	19	1	0	1	1	1	1	241.5
1	10	10	206.5	24	2	0	1	2	1	2	272
2	10	10	166.5	22	2	1	1	3	2	2	237
3	10	10	129.5	22	2	2	1	4	3	2	253.5
4	10	10	149.5	23	2	3	1	5	4	2	278.5
7	10	10	315	24	2	6	1	1	7	2	338.5
2	10	11	210	22	3	1	1	2	2	3	265
3	10	11	200	21	3	2	1	3	3	3	266.5
4	10	11	217.5	18	3	3	1	4	4	3	253
5	10	11	312.5	21	3	4	1	5	5	3	274.5
6	10	11	207.5	21	3	5	1	6	6	3	302.5
7	10	11	245	24	3	6	1	7	7	3	259
1	10	11	220	23	3	0	1	1	1	3	266.5
2	14	11	110	20	3	1	1	2	2	3	243.5
3	14	11	137.5	23	3	2	1	3	3	3	235
4	14	11	155	21	3	3	1	4	4	3	237.5
5	14	11	145	19	3	4	1	5	5	3	319.5
6	14	11	167.5	22	3	5	1	6	6	3	290
7	14	11	203.5	22	3	6	1	7	7	3	244
1	14	11	152.5	22	3	0	1	1	1	3	247
6	15	13	230	18	6	5	1	4	6	6	454.5
7	15	13	470	17	6	6	1	5	7	6	273
1	15	13	265	17	6	0	1	6	1	6	302.5
2	15	13	310	17	6	1	1	7	2	6	310.5
3	15	13	325	17	6	2	1	1	3	6	284.5
3	12	12	232.5	19	6	2	1	3	3	6	302.5
4	12	12	285	18	6	3	1	4	4	6	293.5
6	12	12	255	17	6	5	1	6	6	6	280.5
1	12	12	232.5	16	6	0	1	1	1	6	262.5
5	12	13	167.5	20	6	4	1	3	5	6	325
5	14	12	172.5	16	6	4	1	3	5	6	350
6	14	12	335	16	6	5	1	4	6	6	350.5
4	14	10	302.5	23	6	3	1	3	4	6	307
5	14	10	285	36	6	4	1	4	5	6	276
6	14	10	267.5	34	6	5	1	5	6	6	262.5
1	14	10	340	21	6	0	1	7	1	6	341
2	14	12	305	28	8	1	1	2	2	8	289.5
3	14	12	305	24	8	2	1	3	3	8	277
4	14	12	#NULL!	27	8	3	1	4	4	8	291.5
5	14	12	297.5	24	8	4	1	5	5	8	421.5
6	14	12	425	22	8	5	1	6	6	8	344
7	14	12	350	22	8	6	1	7	7	8	104
5	12	11	142.5	20	8	4	1	5	5	8	270
6	12	11	222.5	19	8	5	1	6	6	8	287
6	8	10	215	22	8	5	1	6	6	8	297
5	17	10	190	22	8	4	1	5	5	8	298.5
4	9	10	222.5	16	9	3	1	4	4	9	249.5
5	9	10	235	21	9	4	1	5	5	9	310.5
6	9	10	307.5	16	9	5	1	6	6	10	307.5
5	19	15	143.5	20	10	4	1	5	5	10	291
6	19	15	287.5	17	10	5	1	6	6	10	311
4	7	11	182.5	19	9	3	1	4	4	9	265
5	7	11	242.5	18	9	4	1	5	5	9	265.5
6	7	11	275	21	9	5	1	6	6	10	306
1	7	11	172.5	17	9	0	1	1	1	9	290
2	4	13	275	19	11	1	1	2	2	11	331.5
3	4	13	330	20	11	2	1	3	3	11	285.5
4	4	13	307.5	18	11	3	1	4	4	12	291
5	4	13	302.5	18	11	4	1	5	5	12	288
6	4	13	310	19	11	5	1	6	6	12	323.5
7	4	13	317.5	22	11	6	1	7	7	12	270
1	4	13	275	21	11	0	1	1	1	11	268.5
6	9	10	207.5	#NULL!	11	5	1	6	6	12	258.5
5	19	12	242.5	28	11	4	1	5	5	12	242.5
6	19	12	245	20	11	5	1	6	6	12	298.5
5	15	11	190	24	11	4	1	5	5	11	265
6	15	11	280	23	11	5	1	6	6	11	293.5
1	20	11	242.5	19	1	0	1	1	1	1	278.5
2	10	13	230	21	1	1	1	2	2	1	253.5
3	10	13	242.5	16	1	2	1	3	3	1	288.5
4	10	13	292.5	18	1	3	1	4	4	1	308
5	10	13	300	18	1	4	1	5	5	1	279
6	4	10	322.5	22	2	5	1	6	6	2	341
4	18	13	192.5	23	1	3	1	4	4	1	230.5
5	18	13	235	21	1	4	1	5	5	1	299.5
6	18	13	310	23	1	5	1	6	6	1	282
5	12	#NULL!	187.5	21	4	4	1	4	5	4	316
4	13	10	260	16	3	3	1	4	4	3	304
5	13	10	261.5	18	3	4	1	5	5	3	317
6	13	10	311	16	3	5	1	6	6	3	337.5
7	13	10	353	16	3	6	1	7	7	3	289.5
7	15	20	202.5	21	3	6	1	7	7	3	186
2	12	10	230	22	4	1	1	2	2	4	230
4	12	10	234	21	4	3	1	4	4	4	223
5	12	10	235	19	4	4	1	5	5	4	263
6	12	10	264.5	20	4	5	1	6	6	4	313
7	12	10	316.5	18	4	6	1	7	7	4	287.5
1	12	10	292.5	18	4	0	1	1	1	4	241.5
2	15	14	240	31	4	1	1	2	2	4	417
3	15	14	416	26	4	2	1	3	3	4	350.5
4	15	14	352.5	28	4	3	1	4	4	4	368.5
5	15	14	375	19	4	4	1	5	5	4	193.5
6	15	14	240	20	4	5	1	6	6	4	428
7	15	14	430	19	4	6	1	7	7	4	363.5
1	15	14	346	20	4	0	1	1	1	4	215
2	4	12	254.5	17	6	1	1	2	2	6	224
4	4	12	224.5	19	6	3	1	4	4	6	248.5
5	4	12	264	16	6	4	1	5	5	6	401.5
6	4	12	192	17	6	5	1	6	6	6	527.5
7	4	12	530	18	6	6	1	7	7	6	237
1	4	12	215	17	6	0	1	1	1	6	235
5	14	13	130	18	4	4	1	5	5	4	284.5
6	14	13	280	16	4	5	1	6	6	4	290
3	15	13	185	27	5	2	1	3	3	5	289.5
5	15	13	167.5	24	5	4	1	5	5	6	248.5
6	15	13	260	29	5	5	1	6	6	6	268
2	18	15	200	22	5	1	1	2	2	5	310.5
5	18	15	235	20	5	4	1	5	5	5	307
6	18	15	325	21	5	5	1	6	6	5	354.5
3	14	19	167.5	21	5	2	1	3	3	5	174.5
4	14	19	174	23	5	3	1	4	4	6	274.5
6	14	19	260	28	5	5	1	6	6	6	268.5
7	14	19	268.5	25	5	6	1	7	7	6	298.5
1	14	19	276.5	22	5	0	1	1	1	5	193
6	21	10	272.5	25	6	5	1	6	6	7	315.5
2	6	10	#NULL!	22	8	1	1	2	2	8	401.5
3	6	10	365	19	8	2	1	3	3	8	390.5
4	6	10	365	18	8	3	1	4	4	8	348.5
5	6	10	335	18	8	4	1	5	5	8	406
6	6	10	380	19	8	5	1	6	6	8	405
1	6	10	319.1	17	8	0	1	1	1	8	300.5
6	23	10	191.5	22	8	5	1	6	6	8	251.5
6	3	15	170	21	9	5	1	6	6	9	243.5
6	12	13	228.5	16	6	5	1	6	6	6	295.5
2	9	16	187.5	31	6	1	1	2	2	6	284
4	9	16	170	24	6	3	1	4	4	6	181.5
5	9	16	190	26	6	4	1	5	5	6	378
6	9	16	386	26	6	5	1	6	6	6	309.5
3	12	10	242.5	45	8	2	1	2	3	8	217
4	12	10	232.5	59	8	3	1	3	4	8	232
5	12	10	235	42	8	4	1	4	5	8	264.5
6	12	10	280	27	8	5	1	5	6	8	333.5
6	18	10	234.5	19	8	5	1	5	6	8	295.5
5	14	10	146.5	23	8	4	1	5	5	8	262.5
5	13	11	240	19	6	4	1	4	5	6	300
6	13	11	302.5	21	6	5	1	5	6	7	284
7	13	11	280	22	6	6	1	6	7	7	231
5	16	14	205	18	10	4	1	5	5	11	287.5
2	9	10	247.5	20	10	1	1	2	2	10	317.5
3	9	10	240	17	10	2	1	3	3	10	216
4	9	10	213.5	17	10	3	1	4	4	10	197.5
6	9	10	237.5	20	10	5	1	6	6	10	300.5
1	9	10	255	16	10	0	1	1	1	10	234
2	19	15	230	22	10	1	1	2	2	10	280.5
3	19	15	293.5	26	10	2	1	3	3	10	271
5	19	15	322.5	23	10	4	1	5	5	10	346
6	19	15	302.5	27	10	5	1	6	6	10	331.5
7	19	15	302.5	24	10	6	1	7	7	10	272
5	11	10	157.5	25	10	4	1	5	5	11	323.5
6	11	10	245	23	10	5	1	6	6	11	262
6	8	11	312.5	24	10	5	1	6	6	11	323
1	8	11	190	18	10	0	1	1	1	10	224
3	14	12	175	35	10	2	1	3	3	10	235.5
5	14	12	162.5	19	10	4	1	5	5	10	308
6	14	12	260	17	10	5	1	6	6	10	352
7	14	12	362.5	18	10	6	1	7	7	10	303.5
5	15	#NULL!	245	18	11	4	1	3	5	12	302.5
6	15	#NULL!	305	16	11	5	1	4	6	12	310
2	15	#NULL!	257.5	17	11	1	1	7	2	12	260.5
2	15	10	225	26	1	1	1	2	2	1	225.5
6	15	10	285	24	1	5	1	6	6	1	282
7	15	10	307.5	21	1	6	1	7	7	1	189.5
1	15	10	247.5	23	1	0	1	1	1	1	201
6	7	14	212.5	18	1	5	1	6	6	1	281
5	10	10	208.5	24	2	4	1	6	5	3	318.5
6	10	10	316	23	2	5	1	7	6	3	319
