# Supplementary material for: Sleep, evening light exposure and perceived stress in healthy nulliparous women in the third trimester of pregnancy
Source: PLoS One. 2021 Jun 3;16(6):e0252285. doi: 10.1371/journal.pone.0252285 (PMC8174691; doi:10.1371/journal.pone.0252285)
Supplement: S10 Dataset — (XLSX) [file pone.0252285.s010.xlsx]

## Sheet: S10_Dataset_Table 4_Sleep Light
Day	Group_x	Totalsleeptime_sr	Sleepefficiency_sr	Midpointofsleep_sr	Day0_bk	Group_y	Interval2_r	Whitelight_exposure	Day_aw	Month_r
4	1	543	92.0339	295	3	1	2	3753.5	4	6
5	1	440	89.7959	225	4	1	3	22898	5	6
6	1	456	93.0612	230	5	1	4	1664.1	6	6
7	1	573	93.9344	470	6	1	5	21695	7	6
1	1	455	87.5	265	0	1	6	8615.5	1	6
2	1	580	92.8	310	1	1	7	12410	2	6
3	1	580	98.3051	325	2	1	1	10674	3	6
2	1	465	90.2913	262.5	1	#NULL!	#NULL!	#NULL!	#NULL!	#NULL!
3	1	540	85.7143	232.5	2	#NULL!	#NULL!	#NULL!	#NULL!	#NULL!
4	1	540	81.8182	285	3	#NULL!	#NULL!	#NULL!	#NULL!	#NULL!
5	1	510	89.4737	285	4	#NULL!	#NULL!	#NULL!	#NULL!	#NULL!
6	1	495	86.8421	255	5	#NULL!	#NULL!	#NULL!	#NULL!	#NULL!
7	1	510	82.9268	277.5	6	#NULL!	#NULL!	#NULL!	#NULL!	#NULL!
1	1	540	83.7209	232.5	0	#NULL!	#NULL!	#NULL!	#NULL!	#NULL!
4	1	485	93.2692	200	3	1	2	13646	4	6
5	1	415	87.3684	167.5	4	1	3	5520.4	5	6
6	1	420	90.3226	352.5	5	1	4	9976.5	6	6
7	1	425	68	237.5	6	1	5	6773.4	7	6
1	1	430	90.5263	220	0	1	6	20417	1	6
2	1	460	92	210	1	1	7	7856.9	2	6
3	1	420	89.3617	195	2	1	1	661680	3	6
4	1	565	94.1667	240	3	1	2	22690	4	6
5	1	460	96.8421	172.5	4	1	3	2557.5	5	6
6	1	605	92.3664	335	5	1	4	3148.4	6	6
7	1	510	85.7143	347.5	6	1	5	4548.7	7	6
1	1	413	89.2009	191	0	1	6	7868.1	1	6
2	1	558	93.311	233.5	1	1	7	13579	2	6
3	1	435	91.5789	165	2	1	1	9265	3	6
2	1	550	92.437	287.5	1	1	1	23761	2	6
3	1	500	93.985	255	2	1	2	33836	3	6
4	1	475	93.1373	302.5	3	1	3	775.28	4	6
5	1	475	91.3462	285	4	1	4	9207.2	5	6
6	1	435	87.8788	267.5	5	1	5	2808.4	6	6
7	1	604	98.2114	308	6	1	6	5429.1	7	6
1	1	520	94.5455	340	0	1	7	2563.9	1	6
2	1	505	71.6312	305	1	1	2	2294.7	2	8
3	1	450	76.9231	305	2	1	3	8804.9	3	8
4	1	#NULL!	#NULL!	#NULL!	3	1	4	5920.9	4	8
5	1	410	90.1099	297.5	4	1	5	2614.3	5	8
6	1	440	70.9677	425	5	1	6	2692.6	6	8
7	1	520	80.6202	350	6	1	7	3446	7	8
1	1	60	14.8148	165	0	1	1	3539.4	1	8
2	1	339	74.5055	144.5	1	1	2	10935	2	8
3	1	358	79.7327	198.5	2	1	3	5128.2	3	8
4	1	410	92.1348	167.5	3	1	4	1546.6	4	8
5	1	440	88.8889	142.5	4	1	5	1026.7	5	8
6	1	285	56.4356	222.5	5	1	6	912.3	6	8
7	1	405	69.2308	217.5	6	1	7	4301.3	7	8
1	1	295	60.8247	237.5	0	1	1	10544	1	8
2	1	400	81.3008	115	1	1	2	121060	2	8
3	1	405	90.8072	127.5	2	1	3	21881	3	8
4	1	446	89.022	172	3	1	4	4366.4	4	8
5	1	400	90.9091	135	4	1	5	3018.9	5	8
6	1	450	84.9057	215	5	1	6	2194.9	6	8
7	1	471	84.7122	284.5	6	1	7	8363.1	7	8
1	1	435	84.1393	187.5	0	1	1	23752	1	8
2	1	490	88.7681	232.5	1	1	2	1254	2	8
3	1	434	92.3404	197	2	1	3	1177.4	3	8
4	1	475	93.1373	197.5	3	1	4	1581.5	4	8
5	1	440	83.8095	190	4	1	5	1823.8	5	8
6	1	355	77.1739	265	5	1	6	1209.4	6	8
7	1	465	84.5455	217.5	6	1	7	1254.1	7	8
1	1	455	85.0467	210	0	1	1	2629.7	1	8
2	1	500	90.9091	182.5	1	1	2	959.03	2	9
3	1	450	80.3571	192.5	2	1	3	1068.9	3	9
4	1	470	83.1858	222.5	3	1	4	3645.5	4	9
5	1	250	53.7634	235	4	1	5	1556	5	9
6	1	510	85	307.5	5	1	6	741.17	6	9
7	1	520	78.7879	295	6	1	7	762.42	7	10
1	1	340	69.3878	235	0	1	1	1772.5	1	9
2	1	370	79.5699	130	1	1	2	8954.2	2	10
3	1	405	86.1702	132.5	2	1	3	2741.6	3	10
4	1	405	83.5052	127.5	3	1	4	7262.1	4	10
5	1	407	87.5269	143.5	4	1	5	12415	5	10
6	1	265	54.6392	287.5	5	1	6	1476.9	6	10
7	1	349	87.6884	284.5	6	1	7	7536.8	7	10
1	1	375	75.7576	77.5	0	1	1	5558.5	1	10
2	1	300	64.5161	225	1	1	2	2696.6	2	9
3	1	410	92.1348	180	2	1	3	14793	3	9
4	1	400	85.1064	182.5	3	1	4	5306.3	4	9
5	1	455	81.25	242.5	4	1	5	780.97	5	9
6	1	410	82.8283	275	5	1	6	637.26	6	9
7	1	465	91.1765	327.5	6	1	7	1337.8	7	10
1	1	435	87.8788	172.5	0	1	1	4109.3	1	9
2	1	380	76	275	1	1	2	17796	2	11
3	1	395	71.8182	330	2	1	3	11533	3	11
4	1	340	72.3404	307.5	3	1	4	8006.7	4	11
5	1	385	79.3814	302.5	4	1	5	12003	5	12
6	1	390	78.7879	310	5	1	6	10363	6	12
7	1	355	71.7172	317.5	6	1	7	21498	7	12
1	1	430	85.1485	275	0	1	1	18489	1	11
2	1	400	88.8889	195	1	1	2	2497.9	2	11
3	1	410	91.1111	190	2	1	3	4718	3	11
4	1	420	94.382	190	3	1	4	3076	4	11
5	1	402	93.4884	177.5	4	1	5	2840.7	5	12
6	1	485	83.6207	207.5	5	1	6	7578.4	6	12
7	1	495	86.087	257.5	6	1	7	3199.4	7	12
1	1	505	86.3248	227.5	0	1	1	3721.7	1	11
2	1	350	79.5455	195	1	1	2	8915.3	2	11
3	1	480	91.4286	240	2	1	3	10707	3	11
4	1	460	89.3204	215	3	1	4	25102	4	11
5	1	445	74.7899	242.5	4	1	5	6354.1	5	12
6	1	440	78.5714	245	5	1	6	6072.7	6	12
7	1	465	88.5714	307.5	6	1	7	6543.5	7	12
1	1	235	58.0247	145	0	1	1	6322.4	1	11
2	1	405	84.375	187.5	1	1	2	2730.3	2	11
3	1	390	81.25	165	2	1	3	3497.8	3	11
4	1	368	95.5844	139	3	1	4	2947	4	11
5	1	410	86.4979	190	4	1	5	1904.4	5	11
6	1	490	87.5	280	5	1	6	2044.3	6	11
7	1	445	92.7083	295	6	1	7	2618.8	7	11
1	1	390	81.9328	180	0	1	1	5955.2	1	11
2	1	463	94.4898	127.5	1	#NULL!	#NULL!	#NULL!	#NULL!	#NULL!
3	1	415	90.2174	145	2	#NULL!	#NULL!	#NULL!	#NULL!	#NULL!
4	1	400	86.0215	142.5	3	#NULL!	#NULL!	#NULL!	#NULL!	#NULL!
5	1	500	95.2381	227.5	4	#NULL!	#NULL!	#NULL!	#NULL!	#NULL!
6	1	580	95.082	212.5	5	#NULL!	#NULL!	#NULL!	#NULL!	#NULL!
7	1	525	94.5946	245	6	#NULL!	#NULL!	#NULL!	#NULL!	#NULL!
1	1	400	81.6327	160	0	#NULL!	#NULL!	#NULL!	#NULL!	#NULL!
2	1	453	85.4717	277.5	1	1	2	2114.4	2	1
3	1	476	91.0134	240	2	1	3	828.9	3	1
4	1	488	95.6863	225	3	1	4	1094.8	4	2
5	1	540	91.9932	245	4	1	5	2929.7	5	2
6	1	415	88.2979	225	5	1	6	3749.6	6	2
7	1	615	84.2466	200	6	1	7	1752.4	7	2
1	1	530	89.0756	242.5	0	1	1	3111.8	1	1
2	1	365	71.5686	230	1	1	2	31640	2	1
3	1	445	82.4074	242.5	2	1	3	1465	3	1
4	1	485	83.6207	292.5	3	1	4	1959.7	4	1
5	1	460	76.6667	300	4	1	5	2687	5	1
6	1	#NULL!	#NULL!	#NULL!	5	1	6	3089.6	6	1
7	1	500	72.4638	287.5	6	1	7	873.9	7	1
1	1	270	45	335	0	1	1	23740	1	1
2	1	520	88.8889	247.5	1	1	2	944.86	2	2
3	1	550	94.8276	227.5	2	1	3	589.89	3	2
4	1	505	93.5185	220	3	1	4	1623.5	4	2
5	1	445	80.1802	182.5	4	1	5	2207.4	5	2
6	1	425	80.9524	322.5	5	1	6	1699.8	6	2
7	1	380	74.5098	315	6	1	7	2154.2	7	2
1	1	355	69.6078	300	0	1	1	1810.4	1	2
2	1	100	23.8095	145	1	1	2	3860.1	2	1
3	1	390	87.6404	195	2	1	3	502.04	3	1
4	1	515	96.2617	192.5	3	1	4	5395.5	4	1
5	1	400	88.8889	235	4	1	5	541.75	5	1
6	1	355	92.2078	310	5	1	6	789.08	6	1
7	1	405	94.186	290	6	1	7	1486.5	7	1
1	1	450	90.9091	192.5	0	1	1	1980.7	1	1
3	1	320	52.459	170	2	1	2	2253	3	4
4	1	475	86.3636	187.5	3	1	3	10109	4	4
5	1	315	52.5	187.5	4	1	4	3423.9	5	4
6	1	460	74.7967	280	5	1	5	5062.4	6	4
7	1	465	86.9159	257.5	6	1	6	3916.8	7	4
1	1	475	84.0708	197.5	0	1	7	4434.7	1	4
2	1	475	84.0708	152.5	1	1	1	3089.1	2	4
2	1	725	92.9487	322.5	1	1	2	14787	2	3
3	1	510	65.3846	280	2	1	3	3756.3	3	3
4	1	500	84.7458	260	3	1	4	1791.5	4	3
5	1	552	86.9291	261.5	4	1	5	3550	5	3
6	1	294	91.875	311	5	1	6	4166.4	6	3
7	1	436	90.8333	353	6	1	7	5900.8	7	3
1	1	610	84.7222	317.5	0	1	1	5032.6	1	3
2	1	535	81.6794	182.5	1	1	2	1857.4	2	3
3	1	505	86.3248	207.5	2	1	3	6245.7	3	3
4	1	530	91.3793	195	3	1	4	3107.4	4	3
5	1	485	92.381	182.5	4	1	5	2917.9	5	3
6	1	500	83.3333	245	5	1	6	13178	6	3
7	1	435	78.3784	202.5	6	1	7	14074	7	3
1	1	290	77.3333	195	0	1	1	2485.1	1	3
2	1	413	92.809	230	1	1	2	5245.6	2	4
3	1	420	91.9037	247.5	2	1	3	6681.4	3	4
4	1	493	94.9904	234	3	1	4	2244.7	4	4
5	1	365	90.1235	235	4	1	5	3447.1	5	4
6	1	488	90.3704	264.5	5	1	6	1795.7	6	4
7	1	502	96.7245	316.5	6	1	7	2883.8	7	4
1	1	446	93.8947	292.5	0	1	1	4107.9	1	4
2	1	295	88.0597	240	1	1	2	13366	2	4
3	1	398	98.2716	416	2	1	3	676.27	3	4
4	1	370	74.7475	352.5	3	1	4	2035.3	4	4
5	1	505	88.5965	375	4	1	5	10906	5	4
6	1	270	69.2308	240	5	1	6	470.89	6	4
7	1	400	78.4314	430	6	1	7	2856.1	7	4
1	1	448	74.6667	346	0	1	1	3797.1	1	4
2	1	366	99.4565	254.5	1	1	2	9666.1	2	6
3	1	348	96.3989	265.5	2	1	3	11484	3	6
4	1	423	97.4654	224.5	3	1	4	2238.2	4	6
5	1	352	99.7167	264	4	1	5	4509.1	5	6
6	1	684	81.4286	192	5	1	6	1531.8	6	6
7	1	498	96.325	530	6	1	7	17006	7	6
1	1	387	92.8058	215	0	1	1	8956.7	1	6
2	1	360	77.4194	145	1	1	2	2138.8	2	4
3	1	405	82.6531	147.5	2	1	3	9360.7	3	4
4	1	420	87.5	122.5	3	1	4	6716.4	4	4
5	1	410	84.5361	130	4	1	5	18605	5	4
6	1	350	66.6667	280	5	1	6	5328.4	6	4
7	1	435	80.5556	300	6	1	7	6012	7	4
1	1	480	88.8889	235	0	1	1	2154.2	1	4
2	1	560	91.0569	285	1	1	2	45835	2	5
3	1	405	86.1702	185	2	1	3	17167	3	5
4	1	540	78.2609	295	3	1	4	4781.2	4	5
5	1	460	95.8333	167.5	4	1	5	62794	5	6
6	1	480	91.4286	260	5	1	6	14477	6	6
7	1	475	87.963	267.5	6	1	7	12821	7	6
1	1	433	96.2222	212.5	0	1	1	16977	1	5
2	1	355	84.5238	200	1	1	2	1233.9	2	5
3	1	402	71.7857	356	2	1	3	45021	3	5
4	1	387	90.4206	161	3	1	4	5359.8	4	5
5	1	395	87.7778	235	4	1	5	849.41	5	5
6	1	480	87.2727	325	5	1	6	1259.7	6	5
7	1	430	76.7857	335	6	1	7	13688	7	5
1	1	355	93.4211	202.5	0	1	1	6065.7	1	4
2	1	402	93.0556	161.5	1	1	2	19173	2	5
3	1	360	94.7368	167.5	2	1	3	8810.4	3	5
4	1	387	93.253	174	3	1	4	3002.6	4	5
5	1	464	95.6701	281.5	4	1	5	39669	5	6
6	1	557	98.5841	260	5	1	6	13559	6	6
7	1	520	95.4128	268.5	6	1	7	5164.5	7	6
1	1	467	81.5009	276.5	0	1	1	7922.1	1	5
2	1	470	87.037	220	1	1	2	5771.5	2	6
3	1	515	87.2881	217.5	2	1	3	823.36	3	6
4	1	550	91.6667	250	3	1	4	416.86	4	6
5	1	505	95.283	225	4	1	5	4704	5	6
6	1	535	#NULL!	272.5	5	1	6	6058.3	6	6
7	1	545	91.5966	317.5	6	1	7	2314.7	7	7
1	1	450	95.5414	170	0	1	1	2330.7	1	6
2	1	545	85.1562	302.5	1	#NULL!	#NULL!	#NULL!	#NULL!	#NULL!
3	1	530	87.6033	310	2	#NULL!	#NULL!	#NULL!	#NULL!	#NULL!
4	1	440	80	310	3	#NULL!	#NULL!	#NULL!	#NULL!	#NULL!
5	1	385	78.5714	287.5	4	#NULL!	#NULL!	#NULL!	#NULL!	#NULL!
6	1	470	94	272.5	5	#NULL!	#NULL!	#NULL!	#NULL!	#NULL!
7	1	475	87.963	297.5	6	#NULL!	#NULL!	#NULL!	#NULL!	#NULL!
1	1	525	92.1053	287.5	0	#NULL!	#NULL!	#NULL!	#NULL!	#NULL!
2	1	#NULL!	#NULL!	#NULL!	1	1	2	3167.6	2	8
3	1	575	91.2698	365	2	1	3	6298.6	3	8
4	1	585	92.8571	365	3	1	4	3900.1	4	8
5	1	515	90.3509	335	4	1	5	360.53	5	8
6	1	558	93	380	5	1	6	598.36	6	8
7	1	590	95.1613	362.5	6	1	7	5482.1	7	8
1	1	676.8	93.3517	319.1	0	1	1	1812.9	1	8
2	1	370	74	160	1	1	2	3947.3	2	8
3	1	488	92.4242	159	2	1	3	3441.3	3	8
4	1	460	85.1852	177.5	3	1	4	3220.3	4	8
5	1	500	92.5926	190	4	1	5	13885	5	8
6	1	535	93.0435	191.5	5	1	6	4498.1	6	8
7	1	470	90.3846	235	6	1	7	15298	7	8
1	1	523	90.4844	177	0	1	1	50097	1	8
2	1	390	96.2963	160	1	1	2	3945.5	2	9
3	1	355	87.6543	172.5	2	1	3	2859.8	3	9
4	1	545	93.1624	255	3	1	4	2296.3	4	9
5	1	515	95.3704	210	4	1	5	25662	5	9
6	1	350	87.5	170	5	1	6	1398	6	9
7	1	465	91.1765	245	6	1	7	22229	7	9
1	1	400	95.2381	177.5	0	1	1	29520	1	9
1	1	350	80.4598	125	0	1	2	5567.5	1	8
2	1	385	93.9024	165	1	1	3	3847.1	2	8
3	1	515	91.1504	242.5	2	1	4	3058	3	8
4	1	375	84.2697	137.5	3	1	5	2703.7	4	8
5	1	428	96.1798	173.5	4	1	6	2316.7	5	8
6	1	550	94.8276	260	5	1	7	2813.1	6	8
7	1	505	90.991	232.5	6	1	1	103470	7	8
2	1	475	95.9596	155	1	1	2	102380	2	6
3	1	487	96.4356	150	2	1	3	20939	3	6
4	1	464	98.7234	151.5	3	1	4	77061	4	6
5	1	458	90.6931	131	4	1	5	8110.1	5	6
6	1	540	90.7563	228.5	5	1	6	1253.4	6	6
7	1	389	77.8	312.5	6	1	7	13944	7	6
1	1	515	99.0385	162.5	0	1	1	6527.5	1	6
2	1	395	89.7727	187.5	1	1	2	2193.9	2	6
3	1	435	90.625	275	2	1	3	3368.8	3	6
4	1	410	90.1099	170	3	1	4	4936.4	4	6
5	1	280	90.3226	190	4	1	5	572.3	5	6
6	1	558	92.2314	386	5	1	6	3939.8	6	6
7	1	445	94.6809	312.5	6	1	7	12999	7	6
1	1	405	95.2941	170	0	1	1	2368.1	1	6
3	1	400	79.2079	242.5	2	1	2	3740.5	3	8
4	1	435	92.5532	232.5	3	1	3	6696.4	4	8
5	1	300	68.9655	235	4	1	4	2712.3	5	8
6	1	490	89.0909	280	5	1	5	2842.8	6	8
7	1	410	91.1111	335	6	1	6	26280	7	8
1	1	355	79.7753	187.5	0	1	7	3799.6	1	8
2	1	485	94.1748	237.5	1	1	1	12130	2	8
2	1	460	87.619	255	1	#NULL!	#NULL!	#NULL!	#NULL!	#NULL!
3	1	463	87.3585	297.5	2	#NULL!	#NULL!	#NULL!	#NULL!	#NULL!
4	1	560	98.2456	260	3	#NULL!	#NULL!	#NULL!	#NULL!	#NULL!
5	1	445	90.8163	225	4	#NULL!	#NULL!	#NULL!	#NULL!	#NULL!
6	1	480	90.566	287.5	5	#NULL!	#NULL!	#NULL!	#NULL!	#NULL!
7	1	510	81.6	245	6	#NULL!	#NULL!	#NULL!	#NULL!	#NULL!
1	1	545	88.6179	280	0	#NULL!	#NULL!	#NULL!	#NULL!	#NULL!
3	1	505	95.283	165	2	1	2	2348.1	3	8
4	1	490	93.3333	150	3	1	3	6755.8	4	8
5	1	430	92.4731	170	4	1	4	1455.3	5	8
6	1	494	94.0952	234.5	5	1	5	2671.4	6	8
7	1	500	86.2069	310	6	1	6	5562.6	7	8
1	1	390	92.8571	210	0	1	7	3869.4	1	8
2	1	395	87.1965	197.5	1	1	1	3116.9	2	8
2	1	440	92.6316	140	1	1	2	104900	2	8
3	1	452	93.1959	147.5	2	1	3	19291	3	8
4	1	435	92.5532	160	3	1	4	5264.8	4	8
5	1	433	93.1183	146.5	4	1	5	1634	5	8
6	1	320	77.1084	230	5	1	6	3321	6	8
7	1	503	94.0187	255	6	1	7	5343.2	7	8
1	1	469	95.7143	145	0	1	1	26683	1	8
3	1	370	94.8718	190	2	1	2	24186	3	6
4	1	375	96.1538	192.5	3	1	3	17728	4	6
5	1	445	94.6809	240	4	1	4	6592.7	5	6
6	1	435	88.7755	302.5	5	1	5	8969.5	6	6
7	1	450	85.7143	280	6	1	6	64966	7	7
1	1	370	93.6709	252.5	0	1	7	29041	1	7
2	1	360	93.5065	192.5	1	1	1	53794	2	6
1	1	350	81.3953	172.5	0	1	2	23507	1	8
2	1	390	83.871	127.5	1	1	3	5986.3	2	8
3	1	215	45.7447	132.5	2	1	4	4046.3	3	8
4	1	375	75.7576	142.5	3	1	5	21215	4	8
5	1	350	70.7071	135	4	1	6	3155.4	5	8
6	1	475	87.963	202.5	5	1	7	1627.7	6	8
7	1	530	90.5983	245	6	1	1	7341.8	7	8
3	1	340	75.5556	205	2	1	3	3016.5	3	10
4	1	560	88.8889	225	3	1	4	1680.9	4	11
5	1	370	79.5699	205	4	1	5	353.48	5	11
6	1	365	92.4051	145	5	1	6	17002	6	11
7	1	510	88.6957	287.5	6	1	7	3619	7	11
1	1	390	92.8571	162.5	0	1	1	8605.6	1	10
2	1	435	80.5556	232.5	1	1	2	6043.4	2	10
2	1	405	75	247.5	1	1	2	14119	2	10
3	1	410	69.4915	240	2	1	3	5567.5	3	10
4	1	397	86.3043	213.5	3	1	4	5947.3	4	10
5	1	270	72.973	160	4	1	5	747.42	5	10
6	1	470	89.5238	237.5	5	1	6	5358.2	6	10
7	1	520	92.0354	292.5	6	1	7	1371.2	7	10
1	1	420	74.3363	255	0	1	1	2264.1	1	10
2	1	500	72.4638	230	1	1	2	1859.3	2	10
3	1	373	69.3309	293.5	2	1	3	1121.3	3	10
4	1	495	91.6667	260	3	1	4	1992.9	4	10
5	1	435	72.5	322.5	4	1	5	4367.4	5	10
6	1	585	88.6364	302.5	5	1	6	419.77	6	10
7	1	475	79.1667	302.5	6	1	7	1306.7	7	10
1	1	499	95.0476	225.5	0	1	1	15027	1	10
2	1	477	88.3333	149	1	1	2	3387.4	2	10
3	1	450	80.3571	120	2	1	3	1492.7	3	10
4	1	415	89.2473	132.5	3	1	4	2596.7	4	11
5	1	465	90.2913	157.5	4	1	5	2071.1	5	11
6	1	405	74.8614	245	5	1	6	2267.1	6	11
7	1	445	#NULL!	285	6	1	7	2324.6	7	11
1	1	365	86.9048	162.5	0	1	1	13868	1	10
2	1	475	94.0594	205	1	1	2	4647	2	10
3	1	535	95.5357	237.5	2	1	3	4110.1	3	10
4	1	475	87.963	227.5	3	1	4	2500.9	4	11
5	1	464	96.6667	185.5	4	1	5	3290	5	11
6	1	575	91.2698	312.5	5	1	6	1199.4	6	11
7	1	570	91.9355	312.5	6	1	7	3146.4	7	11
1	1	430	92.4731	190	0	1	1	4917.5	1	10
2	1	490	95.1456	217.5	1	#NULL!	#NULL!	#NULL!	#NULL!	#NULL!
3	1	425	82.5243	185	2	#NULL!	#NULL!	#NULL!	#NULL!	#NULL!
4	1	455	88.3495	192.5	3	#NULL!	#NULL!	#NULL!	#NULL!	#NULL!
5	1	370	78.7234	145	4	#NULL!	#NULL!	#NULL!	#NULL!	#NULL!
6	1	407	64.6032	206.5	5	#NULL!	#NULL!	#NULL!	#NULL!	#NULL!
7	1	472	80.6838	256.5	6	#NULL!	#NULL!	#NULL!	#NULL!	#NULL!
1	1	315	71.5909	142.5	0	#NULL!	#NULL!	#NULL!	#NULL!	#NULL!
2	1	375	82.7815	180	1	1	2	2151.9	2	10
3	1	360	92.3077	175	2	1	3	2372.6	3	10
4	1	445	86.4078	225	3	1	4	3341	4	10
5	1	360	92.3077	162.5	4	1	5	3459.9	5	10
6	1	495	86.8421	260	5	1	6	2026.6	6	10
7	1	510	94.4444	362.5	6	1	7	1556.8	7	10
1	1	430	93.4783	322.5	0	1	1	3103.3	1	10
4	1	565	91.8699	277.5	3	1	2	1356.8	4	11
5	1	575	89.1473	245	4	1	3	6856.3	5	11
6	1	515	92.7928	305	5	1	4	2482.5	6	12
7	1	530	92.9825	310	6	1	5	3734.5	7	12
1	1	580	92.0635	285	0	1	6	1069.9	1	12
2	1	560	91.0569	257.5	1	1	7	2554.5	2	12
3	1	470	82.4561	245	2	1	1	1676.1	3	11
5	1	360	77.4194	210	4	#NULL!	#NULL!	#NULL!	#NULL!	#NULL!
6	1	590	92.1875	420	5	#NULL!	#NULL!	#NULL!	#NULL!	#NULL!
7	1	570	90.4762	480	6	#NULL!	#NULL!	#NULL!	#NULL!	#NULL!
1	1	350	70	185	0	#NULL!	#NULL!	#NULL!	#NULL!	#NULL!
2	1	375	84.2697	212.5	1	#NULL!	#NULL!	#NULL!	#NULL!	#NULL!
3	1	385	95.0617	177.5	2	#NULL!	#NULL!	#NULL!	#NULL!	#NULL!
4	1	625	91.9118	367.5	3	#NULL!	#NULL!	#NULL!	#NULL!	#NULL!
2	1	325	67.7083	225	1	1	2	3256.3	2	1
3	1	298	66.9663	210	2	1	3	4084.3	3	1
4	1	399	79.0099	172.5	3	1	4	4236.1	4	1
5	1	377	84.7191	185	4	1	5	2302.6	5	1
6	1	567	94.5	285	5	1	6	4980.6	6	1
7	1	341	58.2906	307.5	6	1	7	4080	7	1
1	1	255	54.8387	247.5	0	1	1	4472.2	1	1
2	1	435	90.625	172.5	1	1	2	10542	2	1
3	1	455	91.9192	180	2	1	3	2669.4	3	1
4	1	480	97.9592	180	3	1	4	2244.9	4	1
5	1	410	96.4706	195	4	1	5	1837.7	5	1
6	1	415	78.3019	212.5	5	1	6	1321.6	6	1
7	1	480	92.3077	275	6	1	7	1403.6	7	1
1	1	460	94.8454	172.5	0	1	1	8401.8	1	1
2	1	395	79.798	182.5	1	1	2	1309.2	2	1
3	1	405	81	172.5	2	1	3	5735.5	3	1
4	1	359	89.75	120	3	1	4	3617.2	4	1
5	1	360	91.1392	202.5	4	1	5	4353.7	5	2
6	1	435	87.8788	195	5	1	6	1317.6	6	2
7	1	575	94.2623	275	6	1	7	3073.6	7	2
1	1	435	82.8571	157.5	0	1	1	3056.4	1	1
3	1	455	93.8144	140	2	#NULL!	#NULL!	#NULL!	#NULL!	#NULL!
4	1	440	95.6522	155	3	#NULL!	#NULL!	#NULL!	#NULL!	#NULL!
5	1	415	90.2174	152.5	4	#NULL!	#NULL!	#NULL!	#NULL!	#NULL!
6	1	455	87.5	212.5	5	#NULL!	#NULL!	#NULL!	#NULL!	#NULL!
7	1	510	89.4737	237.5	6	#NULL!	#NULL!	#NULL!	#NULL!	#NULL!
1	1	400	85.1064	155	0	#NULL!	#NULL!	#NULL!	#NULL!	#NULL!
2	1	468	95.5102	137.5	1	#NULL!	#NULL!	#NULL!	#NULL!	#NULL!
1	1	507	74.5588	206.5	0	1	2	11596	1	2
2	1	532	93.3333	166.5	1	1	3	1259.7	2	2
3	1	460	95.8333	129.5	2	1	4	2213.4	3	2
4	1	436	83.8462	149.5	3	1	5	1224.2	4	2
5	1	503	85.2542	208.5	4	1	6	1741	5	3
6	1	488	95.6863	316	5	1	7	1375.3	6	3
7	1	385	79.3814	315	6	1	1	972.05	7	2
2	1	450	84.1121	210	1	1	2	2649.8	2	3
3	1	485	84.3478	200	2	1	3	1036.7	3	3
4	1	475	87.963	217.5	3	1	4	1940.2	4	3
5	1	185	35.5769	312.5	4	1	5	2137.9	5	3
6	1	425	73.2759	207.5	5	1	6	2015.3	6	3
7	1	520	92.0354	245	6	1	7	1892.2	7	3
1	1	515	93.6364	220	0	1	1	742.51	1	3
2	1	340	67.3267	110	1	1	2	15819	2	3
3	1	365	75.5694	137.5	2	1	3	7824.5	3	3
4	1	320	70.3297	155	3	1	4	14218	4	3
5	1	310	65.4008	145	4	1	5	14623	5	3
6	1	455	72.8	167.5	5	1	6	14167	6	3
7	1	388	73.9048	203.5	6	1	7	9562.8	7	3
1	1	435	94.5652	152.5	0	1	1	9793.8	1	3
