# Supplementary material for: Sleep, evening light exposure and perceived stress in healthy nulliparous women in the third trimester of pregnancy
Source: PLoS One. 2021 Jun 3;16(6):e0252285. doi: 10.1371/journal.pone.0252285 (PMC8174691; doi:10.1371/journal.pone.0252285)
Supplement: S11 Dataset — (XLSX) [file pone.0252285.s011.xlsx]

## Sheet: S11_Dataset_Table 4_Sleep Light
Interval2_r	Day0	Month_r	Sleepefficiency_aw	Midpointofsleep_aw	Totalsleeptime_aw	Whitelight_exposure
6	0	6	86.02	302.5	569	8615.5
7	1	6	83.21	310.5	546	12410
1	2	6	82.32	284.5	518	10674
2	3	6	91.31	269.5	494	3753.5
3	4	6	88.41	329.5	605.5	22898
4	5	6	83.24	454.5	549	1664.1
5	6	6	83.2	273	478	21695
1	0	6	76.96	262.5	457	#NULL!
2	1	6	80.64	273.5	543	#NULL!
3	2	6	77.9	302.5	573	#NULL!
4	3	6	81.44	293.5	456.5	#NULL!
5	4	6	81.6	248	506	#NULL!
6	5	6	79.06	280.5	530	#NULL!
7	6	6	73.96	257	552	#NULL!
6	0	6	93.48	245	459	20417
7	1	6	88.4	225.5	421	7856.9
1	2	6	92.03	261.5	486.5	661680
2	3	6	84.1	224.5	421.5	13646
3	4	6	88.55	325	448.5	5520.4
4	5	6	82.79	292.5	542	9976.5
5	6	6	90.27	235.5	427	6773.4
6	0	6	80.05	284.5	494	7868.1
7	1	6	77.84	212.5	400.5	13579
1	2	6	82.24	290	514.5	9265
2	3	6	87.27	227.5	415.5	22690
3	4	6	84.17	350	552	2557.5
4	5	6	74.45	350.5	492	3148.4
5	6	6	87.75	225.5	398	4548.7
7	0	6	90.87	341	497	2563.9
1	1	6	92.27	298	557.5	23761
2	2	6	88.51	263.5	497.5	33836
3	3	6	91.6	307	462	775.28
4	4	6	90.61	276	493	9207.2
5	5	6	84.11	262.5	446.5	2808.4
6	6	6	94.08	308.5	592	5429.1
1	0	8	89.34	347	635.5	3539.4
2	1	8	82.75	289.5	511.5	2294.7
3	2	8	79.31	277	429	8804.9
4	3	8	93.58	291.5	432.5	5920.9
5	4	8	78.79	421.5	493	2614.3
6	5	8	88.41	344	592.5	2692.6
7	6	8	40.13	104	277.5	3446
1	0	8	89.33	209.5	409.5	10544
2	1	8	85.6	211	395.5	10935
3	2	8	89.83	216.5	402	5128.2
4	3	8	93.96	247	466.5	1546.6
5	4	8	87.52	270	439	1026.7
6	5	8	90.86	287	547.5	912.3
7	6	8	85.83	210	377	4301.3
1	0	8	91.04	243.5	465.5	23752
2	1	8	92.39	219	406.5	121060
3	2	8	88.41	211.5	397	21881
4	3	8	90.27	220.5	405.5	4366.4
5	4	8	90.15	271	496.5	3018.9
6	5	8	90.3	297	500.5	2194.9
7	6	8	90.78	258.5	472.5	8363.1
1	0	8	94.76	276.5	524	2629.7
2	1	8	90.97	226	434	1254
3	2	8	93.79	249.5	468.5	1177.4
4	3	8	88.72	263	498.5	1581.5
5	4	8	92.09	298.5	422	1823.8
6	5	8	92.34	271	509	1209.4
7	6	8	91.86	265	494	1254.1
1	0	9	86.41	285.5	509	1772.5
2	1	9	90.17	276	507	959.03
3	2	9	88.11	280.5	519.5	1068.9
4	3	9	73.2	249.5	404	3645.5
5	4	9	86.87	310.5	516	1556
6	5	10	76.87	307.5	546	#NULL!
7	6	10	79.23	228	416.5	762.42
1	0	10	92.32	234	433	5558.5
2	1	10	94.15	231.5	447	8954.2
3	2	10	93.93	236.5	454	2741.6
4	3	10	83.91	204	424	7262.1
5	4	10	88.06	291	430	12415
6	5	10	90.61	311	412	1476.9
7	6	10	85.96	228.5	438.5	7536.8
1	0	9	93.98	290	429	4109.3
2	1	9	84.74	224	479	2696.6
3	2	9	93.76	225	430.5	14793
4	3	9	87.21	265	503	5306.3
5	4	9	93.42	265.5	424.5	780.97
6	5	10	70.54	306	457	#NULL!
7	6	10	86.42	238.5	458	1337.8
1	0	11	85.11	268.5	443.5	18489
2	1	11	77.22	331.5	444.5	17796
3	2	11	83.52	285.5	404	11533
4	3	12	87.86	291	426	#NULL!
5	4	12	85.14	288	435.5	12003
6	5	12	82.86	323.5	438.5	10363
7	6	12	89.2	270	459	21498
1	0	11	84.14	198.5	424	3721.7
2	1	11	90.16	216.5	413.5	2497.9
3	2	11	87.5	200.5	417.5	4718
4	3	11	81.67	185.5	406	3076
5	4	12	74.02	233	543.5	2840.7
6	5	12	79.57	258.5	511	7578.4
7	6	12	73.77	234	531	3199.4
1	0	11	87.86	199.5	381	6322.4
2	1	11	90.39	253	472.5	8915.3
3	2	11	89.94	247.5	481.5	10707
4	3	11	85.38	282.5	535	25102
5	4	12	77.72	242.5	492	6354.1
6	5	12	92.32	298.5	483.5	6072.7
7	6	12	83	181.5	357.5	6543.5
1	0	11	89.55	230	440	5955.2
2	1	11	89.93	224.5	437	2730.3
3	2	11	93.01	198	373.5	3497.8
4	3	11	85.97	212.5	430	2947
5	4	11	89.06	265	514	1904.4
6	5	11	88.74	293.5	442	2044.3
7	6	11	85.67	228.5	409.5	2618.8
1	0	1	86.04	278.5	488	3111.8
2	1	1	87.44	246.5	470.5	2114.4
3	2	1	93.57	258.5	489	828.9
4	3	2	91.8	291.5	538	1094.8
5	4	2	91.5	250.5	477	2929.7
6	5	2	89.8	379	682	3749.6
7	6	2	88.01	275.5	538.5	1752.4
1	0	1	90.88	254	472	23740
2	1	1	85.4	253.5	447	31640
3	2	1	87.14	288.5	504.5	1465
4	3	1	82.17	308	505.5	1959.7
5	4	1	87.06	279	520.5	2687
6	5	1	87.72	323.5	597	3089.6
7	6	1	90.99	300.5	552	873.9
1	0	2	90.61	277.5	562	1810.4
2	1	2	85.64	272	558.5	944.86
3	2	2	88.63	256	521	589.89
4	3	2	86.13	284	559.5	1623.5
5	4	2	91.28	309	585	2207.4
6	5	2	85.29	341	547.5	1699.8
7	6	2	86.7	282.5	500	2154.2
1	0	1	83.55	216	398	1980.7
2	1	1	90.96	221	419	3860.1
3	2	1	86.21	254.5	474	502.04
4	3	1	88.63	230.5	415.5	5395.5
5	4	1	87.45	299.5	352	541.75
6	5	1	87.86	282	400	789.08
7	6	1	85.16	228	469	1486.5
7	0	4	79.67	266	479	4434.7
1	1	4	84.53	293	517.5	3089.1
2	2	4	86.14	258.5	473.5	2253
3	3	4	83.83	284	494.5	10109
4	4	4	86.02	316	528.5	3423.9
5	5	4	84.51	259	446	5062.4
6	6	4	84.61	276	479.5	3916.8
1	0	3	76.38	349.5	611	5032.6
2	1	3	67.02	295	581	14787
3	2	3	75.13	280	457	3756.3
4	3	3	69.9	304	503.5	1791.5
5	4	3	85.86	317	260.5	3550
6	5	3	81.88	337.5	410	4166.4
7	6	3	58.35	289.5	472	5900.8
1	0	3	89.13	327	587.5	2485.1
2	1	3	83.9	288.5	504	1857.4
3	2	3	85.8	281	499.5	6245.7
4	3	3	85.78	256.5	460.5	3107.4
5	4	3	86.81	303.5	530.5	2917.9
6	5	3	83.8	265	476.5	13178
7	6	3	88.13	186	337	14074
1	0	4	83.57	241.5	367.5	4107.9
2	1	4	80.24	230	390.5	5245.6
3	2	4	89.18	253.5	457.5	6681.4
4	3	4	80.6	223	349	2244.7
5	4	4	82.39	263	447.5	3447.1
6	5	4	86.06	313	447.5	1795.7
7	6	4	87.84	287.5	408	2883.8
1	0	4	85.74	215	307.5	3797.1
2	1	4	96.06	417	378	13366
3	2	4	75.36	350.5	429.5	676.27
4	3	4	84.62	368.5	497	2035.3
5	4	4	77.2	193.5	331	10906
6	5	4	86.21	428	494	470.89
7	6	4	73.84	363.5	475	2856.1
1	0	6	85.9	235	381.5	8956.7
2	1	6	93.07	224	403	9666.1
3	2	6	85.4	208.5	408	11484
4	3	6	81.55	248.5	324.5	2238.2
5	4	6	91.19	401.5	523.5	4509.1
6	5	6	88.14	527.5	465	1531.8
7	6	6	86.19	237	387.5	17006
1	0	4	84.65	210	424	2154.2
2	1	4	92.54	237.5	464	2138.8
3	2	4	84.34	218	440	9360.7
4	3	4	92.06	232.5	450.5	6716.4
5	4	4	75.75	284.5	525	18605
6	5	4	77.98	290	484.5	5328.4
7	6	4	13.13	37.5	128.5	6012
1	0	5	84.42	297.5	530	16977
2	1	5	78.93	200	412	45835
3	2	5	74.72	289.5	537	17167
4	3	5	87.85	233.5	436.5	4781.2
5	4	6	85.67	248.5	461.5	62794
6	5	6	76.07	268	458.5	14477
7	6	6	86.11	217	393.5	12821
1	0	4	86.71	195.5	382.5	6065.7
2	1	5	83.74	310.5	484	1233.9
3	2	5	87.7	205.5	389	45021
4	3	5	87.49	218.5	406.5	5359.8
5	4	5	87.25	307	489	849.41
6	5	5	89.74	354.5	510	1259.7
7	6	5	91.06	192.5	369	13688
1	0	5	88.57	193	339	7922.1
2	1	5	90.07	181	342	19173
3	2	5	83.44	174.5	341.5	8810.4
4	3	6	82.97	274.5	420	#NULL!
5	4	6	84.77	259.5	512.5	39669
6	5	6	84.67	268.5	495.5	13559
7	6	6	81.81	298.5	518.5	5164.5
1	0	6	74.7	230.5	452	2330.7
2	1	6	83.3	263.5	498	5771.5
3	2	6	87.49	267	524	823.36
4	3	6	93.5	255.5	483	416.86
5	4	6	89.97	281	519.5	4704
6	5	7	90.13	315.5	539.5	#NULL!
7	6	7	90.68	222.5	430	2314.7
1	0	8	83.49	300.5	403	1812.9
2	1	8	76.51	401.5	503	3167.6
3	2	8	83.64	390.5	534	6298.6
4	3	8	84.09	348.5	486	3900.1
5	4	8	80.5	406	509	360.53
6	5	8	80.46	405	532.5	598.36
7	6	8	78.55	344.5	604	5482.1
1	0	8	83	232	425	50097
2	1	8	86.95	254	461.5	3947.3
3	2	8	82.42	241	477.5	3441.3
4	3	8	82.34	245	464	3220.3
5	4	8	83.48	263	491	13885
6	5	8	86.45	251.5	450.5	4498.1
7	6	8	83.85	272.5	486	15298
1	0	9	92.59	201.5	375	29520
2	1	9	90.95	198	371	3945.5
3	2	9	91.46	289	537.5	2859.8
4	3	9	91.59	265.5	500.5	2296.3
5	4	9	90.52	196.5	363.5	25662
6	5	9	83.53	243.5	459	1398
7	6	9	88.37	197.5	362.5	22229
2	0	8	90.11	202	371.5	5567.5
3	1	8	82.74	267.5	487	3847.1
4	2	8	90.88	221.5	403.5	3058
5	3	8	84.23	211	388	2703.7
6	4	8	87.37	281	506.5	2316.7
7	5	8	87.94	273	490	2813.1
1	6	8	87.06	211	370.5	103470
1	0	6	87.71	238.5	444	6527.5
2	1	6	90.44	246	457.5	102380
3	2	6	91.18	231.5	435.5	20939
4	3	6	89.38	246	458	77061
5	4	6	83.91	269.5	524	8110.1
6	5	6	66.5	295.5	409	1253.4
7	6	6	89.23	243.5	490	13944
1	0	6	79.22	188	366	2368.1
2	1	6	83.44	284	417	2193.9
3	2	6	81.01	198.5	399.5	3368.8
4	3	6	80.43	181.5	281	4936.4
5	4	6	84.14	378	523	572.3
6	5	6	89.82	309.5	433.5	3939.8
7	6	6	88.29	197.5	384	12999
7	0	8	80.39	251	484	3799.6
1	1	8	83.76	242.5	423	12130
2	2	8	79.33	217	379.5	3740.5
3	3	8	68.97	232	310	6696.4
4	4	8	82.11	264.5	456.5	2712.3
5	5	8	79.98	333.5	362	2842.8
6	6	8	79.91	213.5	352	26280
7	0	8	94.02	222.5	428.5	3869.4
1	1	8	92.1	253.5	491	3116.9
2	2	8	93.32	257.5	492.5	2348.1
3	3	8	90.36	225.5	440	6755.8
4	4	8	90.56	247.5	488.5	1455.3
5	5	8	87.13	295.5	541	2671.4
6	6	8	94.44	223	426	5562.6
1	0	8	99.9	238	476.5	26683
2	1	8	99.9	242	485	104900
3	2	8	99.89	234.5	470	19291
4	3	8	99.89	232	464.5	5264.8
5	4	8	99.88	262.5	413.5	1634
6	5	8	99.91	267	535	3321
7	6	8	99.89	236	472.5	5343.2
7	0	7	92.42	201.5	381.5	29041
1	1	6	91.88	200.5	383.5	53794
2	2	6	87.77	197	382.5	24186
3	3	6	86.9	231	444	17728
4	4	6	84.94	300	446	6592.7
5	5	7	80.25	284	447	#NULL!
6	6	7	88.12	231	389.5	64966
2	0	8	91.55	231	449.5	23507
3	1	8	88.16	223.5	435.5	5986.3
4	2	8	91.23	253.5	463	4046.3
5	3	8	88.37	231	446.5	21215
6	4	8	88.93	241.5	457	3155.4
7	5	8	93.73	271.5	517.5	1627.7
1	6	8	90.33	205.5	406	7341.8
1	0	10	86.72	221	414.5	8605.6
2	1	10	88.05	302.5	585	6043.4
3	2	10	87.39	224.5	426	3016.5
4	3	11	87.64	192.5	349.5	1680.9
5	4	11	90.18	287.5	528	353.48
6	5	11	91.32	196.5	365	17002
7	6	11	83.06	243.5	490.5	3619
1	0	10	80.85	234	446	2264.1
2	1	10	70.48	317.5	480.5	14119
3	2	10	78.94	216	400	5567.5
4	3	10	74.75	197.5	338	5947.3
5	4	10	78.05	240.5	421.5	747.42
6	5	10	82.57	300.5	481	5358.2
7	6	10	80.79	323	570	1371.2
1	0	10	72.48	303.5	553.5	15027
2	1	10	75.68	280.5	457.5	1859.3
3	2	10	85.42	271	485.5	1121.3
4	3	10	75.53	301.5	539.5	1992.9
5	4	10	80.09	346	586	4367.4
6	5	10	89.31	331.5	532.5	419.77
7	6	10	82.77	272	503.5	1306.7
1	0	10	91.3	262	484.5	13868
2	1	10	90.24	276.5	499.5	3387.4
3	2	10	93.14	237	441.5	1492.7
4	3	11	87.8	233.5	476	2596.7
5	4	11	83.64	323.5	452.5	2071.1
6	5	11	83.45	262	509.5	2267.1
7	6	11	85.52	272.5	466.5	2324.6
1	0	10	79.1	224	460.5	4917.5
2	1	10	83.36	277.5	500.5	4647
3	2	10	84.3	271	520.5	4110.1
4	3	11	81.43	215.5	410	2500.9
5	4	11	88.8	314	574.5	3290
6	5	11	76.47	323	570	1199.4
7	6	11	77.63	216.5	367.5	3146.4
1	0	10	85.01	223.5	392.5	3103.3
2	1	10	80.03	180	316	2151.9
3	2	10	77.9	235.5	430	2372.6
4	3	10	80.62	183.5	319.5	3341
5	4	10	80.2	308	457	3459.9
6	5	10	78.59	352	439.5	2026.6
7	6	10	66.18	303.5	365.5	1556.8
6	0	12	74.75	300	588	1069.9
7	1	12	80.59	260.5	467.5	2554.5
1	2	11	83.16	307	572	1676.1
2	3	11	78.31	326	612	1356.8
3	4	12	85.17	302.5	495.5	#NULL!
4	5	12	85.1	310	499.5	2482.5
5	6	12	85.97	288.5	566.5	3734.5
1	0	1	61.96	201	342.5	4472.2
2	1	1	56.48	225.5	321	3256.3
3	2	1	75.03	234.5	388	4084.3
4	3	1	77.14	200	361.5	4236.1
5	4	1	78.57	291	485	2302.6
6	5	1	69.23	282	426	4980.6
7	6	1	58.57	189.5	315.5	4080
1	0	1	99.9	239	478.5	8401.8
2	1	1	99.9	247.5	496	10542
3	2	1	99.9	244	488	2669.4
4	3	1	99.88	211.5	424	2244.9
5	4	1	99.91	263.5	528	1837.7
6	5	1	99.9	281	523	1321.6
7	6	1	99.89	234	468.5	1403.6
1	0	1	88.97	241.5	452.5	3056.4
2	1	1	91.86	242	445.5	1309.2
3	2	1	83.87	214.5	393.5	5735.5
4	3	1	89.66	212	399.5	3617.2
5	4	2	86.11	233	421	4353.7
6	5	2	89.01	295	544	1317.6
7	6	2	90.61	268.5	487.5	3073.6
2	0	2	90.59	272	541	11596
3	1	2	92.72	237	471	1259.7
4	2	2	89.71	253.5	482.5	2213.4
5	3	2	85.82	278.5	529	1224.2
6	4	3	92.28	318.5	475.5	1741
7	5	3	72.15	319	400	1375.3
1	6	2	87.3	338.5	636.5	972.05
1	0	3	89.62	266.5	488.5	742.51
2	1	3	86.06	265	524.5	2649.8
3	2	3	89.59	266.5	477.5	1036.7
4	3	3	81.04	253	446.5	1940.2
5	4	3	81.56	274.5	532.5	2137.9
6	5	3	88.38	302.5	545.5	2015.3
7	6	3	87.32	259	498.5	1892.2
1	0	3	99.9	247	494.5	9793.8
2	1	3	99.9	243.5	488	15819
3	2	3	99.89	235	470.5	7824.5
4	3	3	99.89	237.5	475	14218
5	4	3	99.92	319.5	639	14623
6	5	3	99.91	290	581	14167
7	6	3	99.9	244	489	9562.8
